# Supplementary material for: Astrocyte autophagy-pyroptosis crosstalk in Alzheimer’s: insights from knowledge graphs
Source: BMC Neurol. 2026 Mar 28;26:305. doi: 10.1186/s12883-026-04793-w (PMC13151352; doi:10.1186/s12883-026-04793-w)
Supplement: Supplementary file 1 — Supplementary Material 1. [file 12883_2026_4793_MOESM1_ESM.zip]

Archive with 3 entries (2 files):
- 12883_2026_4793_MOESM1_ESM/SI Table 1.xlsx
- 12883_2026_4793_MOESM1_ESM/SI Table 2.xlsx
- 12883_2026_4793_MOESM1_ESM/
