# Supplementary material for: Astrocyte autophagy-pyroptosis crosstalk in Alzheimer’s: insights from knowledge graphs
Source: BMC Neurol. 2026 Mar 28;26:305. doi: 10.1186/s12883-026-04793-w (PMC13151352; doi:10.1186/s12883-026-04793-w)
Supplement: Supplementary file 1 — Supplementary Material 1. [file 12883_2026_4793_MOESM1_ESM.zip › 12883_2026_4793_MOESM1_ESM/SI Table 1.xlsx]

## Sheet: AD-autophagy
SI Table 1. The 694 articles concerning role of autophagy in AD retrieved from AdDKG.
PMID	Title
https://www.ncbi.nlm.nih.gov/pubmed/19216904	Monitoring autophagy in Alzheimer‘s disease and related neurodegenerative diseases
https://www.ncbi.nlm.nih.gov/pubmed/19559703	Mitochondrial control of autophagic lysosomal pathway in Alzheimer‘s disease
https://www.ncbi.nlm.nih.gov/pubmed/19501118	Alzheimer‘s disease genetic mutation evokes ultrastructural alterations: correlation to an intracellular Abeta deposition and the level of GSK-3beta-P(Y216) phosphorylated form
https://www.ncbi.nlm.nih.gov/pubmed/22867901	Crosstalk between the ubiquitin-proteasome system and autophagy in a human cellular model of Alzheimer‘s disease
https://www.ncbi.nlm.nih.gov/pubmed/22954671	Diminished parkin solubility and co-localization with intraneuronal amyloid-β are associated with autophagic defects in Alzheimer‘s disease
https://www.ncbi.nlm.nih.gov/pubmed/23236499	Brain gene expression of a sporadic (icv-STZ Mouse) and a familial mouse model (3xTg-AD mouse) of Alzheimer‘s disease
https://www.ncbi.nlm.nih.gov/pubmed/23499711	Reconsider Alzheimer‘s disease by the ’calpain-cathepsin hypothesis‘--a perspective review
https://www.ncbi.nlm.nih.gov/pubmed/23773064	Autophagy failure in Alzheimer‘s disease and the role of defective lysosomal acidification
https://www.ncbi.nlm.nih.gov/pubmed/22191060	Genetics of late-onset Alzheimer‘s disease: update from the alzgene database and analysis of shared pathways
https://www.ncbi.nlm.nih.gov/pubmed/22344941	Mammalian target of rapamycin: a valid therapeutic target through the autophagy pathway for Alzheimer‘s disease?
https://www.ncbi.nlm.nih.gov/pubmed/23425014	mTOR regulates tau phosphorylation and degradation: implications for Alzheimer‘s disease and other tauopathies
https://www.ncbi.nlm.nih.gov/pubmed/24067654	Adaptor complex AP2/PICALM, through interaction with LC3, targets Alzheimer‘s APP-CTF for terminal degradation via autophagy
https://www.ncbi.nlm.nih.gov/pubmed/23737325	Neuronal autophagy: self-eating or self-cannibalism in Alzheimer‘s disease
https://www.ncbi.nlm.nih.gov/pubmed/24171818	Autophagic/lysosomal dysfunction in Alzheimer‘s disease
https://www.ncbi.nlm.nih.gov/pubmed/24256243	Lysosome and calcium dysregulation in Alzheimer‘s disease: partners in crime
https://www.ncbi.nlm.nih.gov/pubmed/24366666	cdc-like/dual-specificity tyrosine phosphorylation-regulated kinases inhibitor leucettine L41 induces mTOR-dependent autophagy: implication for Alzheimer‘s disease
https://www.ncbi.nlm.nih.gov/pubmed/24766396	Neuroprotective effects of lithium: implications for the treatment of Alzheimer‘s disease and related neurodegenerative disorders
https://www.ncbi.nlm.nih.gov/pubmed/24813312	Nitric oxide and sphingolipids control apoptosis and autophagy with a significant impact on Alzheimer‘s disease
https://www.ncbi.nlm.nih.gov/pubmed/25115676	Single-walled carbon nanotubes alleviate autophagic/lysosomal defects in primary glia from a mouse model of Alzheimer‘s disease
https://www.ncbi.nlm.nih.gov/pubmed/21925266	Calcium channel blocking as a therapeutic strategy for Alzheimer‘s disease: the case for isradipine
https://www.ncbi.nlm.nih.gov/pubmed/22138392	Emerging role of p62/sequestosome-1 in the pathogenesis of Alzheimer‘s disease
https://www.ncbi.nlm.nih.gov/pubmed/22266017	Role of mitochondrial homeostasis and dynamics in Alzheimer‘s disease
https://www.ncbi.nlm.nih.gov/pubmed/22571985	Sporadic Alzheimer‘s disease: the starving brain
https://www.ncbi.nlm.nih.gov/pubmed/22850627	Latrepirdine improves cognition and arrests progression of neuropathology in an Alzheimer‘s mouse model
https://www.ncbi.nlm.nih.gov/pubmed/24012002	Microglial beclin 1 regulates retromer trafficking and phagocytosis and is impaired in Alzheimer‘s disease
https://www.ncbi.nlm.nih.gov/pubmed/24047568	Ultra-structural analysis of the brain in a Drosophila model of Alzheimer‘s disease using FIB/SEM microscopy
https://www.ncbi.nlm.nih.gov/pubmed/23826514	Rapamycin, Autophagy, and Alzheimer‘s Disease
https://www.ncbi.nlm.nih.gov/pubmed/23827971	Impaired autophagy and APP processing in Alzheimer‘s disease: The potential role of Beclin 1 interactome
https://www.ncbi.nlm.nih.gov/pubmed/21422527	Autophagy in aging and Alzheimer‘s disease: pathologic or protective?
https://www.ncbi.nlm.nih.gov/pubmed/22357213	Autophagy: a double-edged sword in Alzheimer‘s disease
https://www.ncbi.nlm.nih.gov/pubmed/22500970	Does lithium prevent Alzheimer‘s disease?
https://www.ncbi.nlm.nih.gov/pubmed/23142525	Role of tau protein in neuronal damage in Alzheimer‘s disease and Down syndrome
https://www.ncbi.nlm.nih.gov/pubmed/23926267	Arctigenin effectively ameliorates memory impairment in Alzheimer‘s disease model mice targeting both β-amyloid production and clearance
https://www.ncbi.nlm.nih.gov/pubmed/23928361	Effects of corticosterone and amyloid-beta on proteins essential for synaptic function: implications for depression and Alzheimer‘s disease
https://www.ncbi.nlm.nih.gov/pubmed/24330807	Involvement of interleukin-1β in the autophagic process of microglia: relevance to Alzheimer‘s disease
https://www.ncbi.nlm.nih.gov/pubmed/19853658	Mitochondrial dysfunction is a trigger of Alzheimer‘s disease pathophysiology
https://www.ncbi.nlm.nih.gov/pubmed/22367557	Roles of AMP-activated protein kinase in Alzheimer‘s disease
https://www.ncbi.nlm.nih.gov/pubmed/20061622	Sirtuins as novel targets for Alzheimer‘s disease and other neurodegenerative disorders: experimental and genetic evidence
https://www.ncbi.nlm.nih.gov/pubmed/20101724	Cell &quot;self-eating&quot; (autophagy) mechanism in Alzheimer‘s disease
https://www.ncbi.nlm.nih.gov/pubmed/20102518	Immunohistochemical evidence for macroautophagy in neurones and endothelial cells in Alzheimer‘s disease
https://www.ncbi.nlm.nih.gov/pubmed/20308791	Anesthesia with isoflurane increases amyloid pathology in mice models of Alzheimer‘s disease
https://www.ncbi.nlm.nih.gov/pubmed/20376313	Inhibition of mTOR by rapamycin abolishes cognitive deficits and reduces amyloid-beta levels in a mouse model of Alzheimer‘s disease
https://www.ncbi.nlm.nih.gov/pubmed/20450234	Targeting tau protein in Alzheimer‘s disease
https://www.ncbi.nlm.nih.gov/pubmed/20541250	Lysosomal proteolysis and autophagy require presenilin 1 and are disrupted by Alzheimer-related PS1 mutations
https://www.ncbi.nlm.nih.gov/pubmed/20551691	Autophagy dysfunction in Alzheimer‘s disease
https://www.ncbi.nlm.nih.gov/pubmed/20586699	Autophagy in Alzheimer‘s disease
https://www.ncbi.nlm.nih.gov/pubmed/20660724	Genome-wide analysis reveals mechanisms modulating autophagy in normal brain aging and in Alzheimer‘s disease
https://www.ncbi.nlm.nih.gov/pubmed/20695885	Gene expression signature is shared by patients with Alzheimer‘s disease and schizophrenia at the superior temporal gyrus
https://www.ncbi.nlm.nih.gov/pubmed/20930278	Phytic acid as a potential treatment for alzheimer‘s pathology: evidence from animal and in vitro models
https://www.ncbi.nlm.nih.gov/pubmed/20946470	Granulovacuolar degeneration (GVD) bodies of Alzheimer‘s disease (AD) resemble late-stage autophagic organelles
https://www.ncbi.nlm.nih.gov/pubmed/21076961	Brain aging and Aβ1-42 neurotoxicity converge via deterioration in autophagy-lysosomal system: a conditional Drosophila model linking Alzheimer‘s neurodegeneration with aging
https://www.ncbi.nlm.nih.gov/pubmed/21081164	Depletion of Beclin-1 due to proteolytic cleavage by caspases in the Alzheimer‘s disease brain
https://www.ncbi.nlm.nih.gov/pubmed/21154135	Alzheimer‘s Disease Drug Discovery--11th International Conference--Targeting Pathological Tau.
https://www.ncbi.nlm.nih.gov/pubmed/21163861	Altered enzymatic activity and allele frequency of OMI/HTRA2 in Alzheimer‘s disease
https://www.ncbi.nlm.nih.gov/pubmed/21167819	Association of DAPK1 genetic variations with Alzheimer‘s disease in Han Chinese
https://www.ncbi.nlm.nih.gov/pubmed/21186265	Reversal of autophagy dysfunction in the TgCRND8 mouse model of Alzheimer‘s disease ameliorates amyloid pathologies and memory deficits
https://www.ncbi.nlm.nih.gov/pubmed/21244356	Mitochondria: the common upstream driver of amyloid-β and tau pathology in Alzheimer‘s disease
https://www.ncbi.nlm.nih.gov/pubmed/21252911	Endoplasmic reticulum stress activates autophagy but not the proteasome in neuronal cells: implications for Alzheimer‘s disease
https://www.ncbi.nlm.nih.gov/pubmed/21296668	Autophagy failure in Alzheimer‘s disease--locating the primary defect
https://www.ncbi.nlm.nih.gov/pubmed/21321394	Long-term treatment with lithium alleviates memory deficits and reduces amyloid-β production in an aged Alzheimer‘s disease transgenic mouse model
https://www.ncbi.nlm.nih.gov/pubmed/21447003	Effects of rapamycin and TOR on aging and memory: implications for Alzheimer‘s disease
https://www.ncbi.nlm.nih.gov/pubmed/21613495	Lysosomal proteolysis inhibition selectively disrupts axonal transport of degradative organelles and causes an Alzheimer‘s-like axonal dystrophy
https://www.ncbi.nlm.nih.gov/pubmed/22020633	Abnormal accumulation of autophagic vesicles correlates with axonal and synaptic pathology in young Alzheimer‘s mice hippocampus
https://www.ncbi.nlm.nih.gov/pubmed/22024748	Primary lysosomal dysfunction causes cargo-specific deficits of axonal transport leading to Alzheimer-like neuritic dystrophy
https://www.ncbi.nlm.nih.gov/pubmed/23273573	Nicotinamide forestalls pathology and cognitive decline in Alzheimer mice: evidence for improved neuronal bioenergetics and autophagy procession
https://www.ncbi.nlm.nih.gov/pubmed/23305067	Autophagy enhancer carbamazepine alleviates memory deficits and cerebral amyloid-β pathology in a mouse model of Alzheimer‘s disease
https://www.ncbi.nlm.nih.gov/pubmed/23342786	[Progress of researches on mechanisms of acupuncture intervention of Alzheimer‘s disease]
https://www.ncbi.nlm.nih.gov/pubmed/23364140	Aftins increase amyloid-β42, lower amyloid-β38, and do not alter amyloid-β40 extracellular production in vitro: toward a chemical model of Alzheimer‘s disease?
https://www.ncbi.nlm.nih.gov/pubmed/23380933	Latrepirdine (Dimebon), a potential Alzheimer therapeutic, regulates autophagy and neuropathology in an Alzheimer mouse model
https://www.ncbi.nlm.nih.gov/pubmed/23383156	Alterations of CSF cystatin C levels and their correlations with CSF Aβ40 and Aβ42 levels in patients with Alzheimer‘s disease, dementia with lewy bodies and the atrophic form of general paresis
https://www.ncbi.nlm.nih.gov/pubmed/23625314	Autophagy modulation for Alzheimer‘s disease therapy
https://www.ncbi.nlm.nih.gov/pubmed/23910655	Expression of Ambra1 in mouse brain during physiological and Alzheimer type aging
https://www.ncbi.nlm.nih.gov/pubmed/24101586	Lysosomal network proteins as potential novel CSF biomarkers for Alzheimer‘s disease
https://www.ncbi.nlm.nih.gov/pubmed/24265728	The central role of AMP-kinase and energy homeostasis impairment in Alzheimer‘s disease: a multifactor network analysis
https://www.ncbi.nlm.nih.gov/pubmed/24602800	Temsirolimus promotes autophagic clearance of amyloid-β and provides protective effects in cellular and animal models of Alzheimer‘s disease
https://www.ncbi.nlm.nih.gov/pubmed/24726823	Alzheimer‘s disease, enzyme targets and drug discovery struggles: from natural products to drug prototypes
https://www.ncbi.nlm.nih.gov/pubmed/25049335	Acid sphingomyelinase modulates the autophagic process by controlling lysosomal biogenesis in Alzheimer‘s disease
https://www.ncbi.nlm.nih.gov/pubmed/24787921	Is amyloid-β an innocent bystander and marker in Alzheimer‘s disease? Is the liability of multivalent cation homeostasis and its influence on amyloid-β function the real mechanism?
https://www.ncbi.nlm.nih.gov/pubmed/23820808	The Alzheimer‘s β-secretase BACE1 localizes to normal presynaptic terminals and to dystrophic presynaptic terminals surrounding amyloid plaques
https://www.ncbi.nlm.nih.gov/pubmed/24059314	Autophagy dysfunction and its link to Alzheimer‘s disease and type II diabetes mellitus
https://www.ncbi.nlm.nih.gov/pubmed/24418614	Lysosomal alkalization and dysfunction in human fibroblasts with the Alzheimer‘s disease-linked presenilin 1 A246E mutation can be reversed with cAMP
https://www.ncbi.nlm.nih.gov/pubmed/24899720	Genetic reduction of mammalian target of rapamycin ameliorates Alzheimer‘s disease-like cognitive and pathological deficits by restoring hippocampal gene expression signature
https://www.ncbi.nlm.nih.gov/pubmed/25657660	Effect of p62 on tau hyperphosphorylation in a rat model of Alzheimer‘s disease
https://www.ncbi.nlm.nih.gov/pubmed/25663172	The unfolded protein response in the therapeutic effect of hydroxy-DHA against Alzheimer‘s disease
https://www.ncbi.nlm.nih.gov/pubmed/25851110	Resveratrol reduces amyloid-beta (Aβ1-42)-induced paralysis through targeting proteostasis in an Alzheimer model of Caenorhabditis elegans
https://www.ncbi.nlm.nih.gov/pubmed/25958317	SWATH analysis of the synaptic proteome in Alzheimer‘s disease
https://www.ncbi.nlm.nih.gov/pubmed/26033219	Effects of Ghrelin on the Proteolytic Pathways of Alzheimer‘s Disease Neuronal Cells
https://www.ncbi.nlm.nih.gov/pubmed/26077923	Abnormal Glucose Metabolism in Alzheimer‘s Disease: Relation to Autophagy/Mitophagy and Therapeutic Approaches
https://www.ncbi.nlm.nih.gov/pubmed/25268947	The role of tau oligomers in the onset of Alzheimer‘s disease neuropathology
https://www.ncbi.nlm.nih.gov/pubmed/25270989	Defective macroautophagic turnover of brain lipids in the TgCRND8 Alzheimer mouse model: prevention by correcting lysosomal proteolytic deficits
https://www.ncbi.nlm.nih.gov/pubmed/25316599	Increased Alzheimer‘s disease-like pathology in the APP/ PS1ΔE9 mouse model lacking Nrf2 through modulation of autophagy
https://www.ncbi.nlm.nih.gov/pubmed/25421002	Promoting autophagic clearance: viable therapeutic targets in Alzheimer‘s disease
https://www.ncbi.nlm.nih.gov/pubmed/25870960	Autophagy in Alzheimer‘s disease
https://www.ncbi.nlm.nih.gov/pubmed/26042033	Comparative analysis of autophagy and tauopathy related markers in cerebral ischemia and Alzheimer‘s disease animal models
https://www.ncbi.nlm.nih.gov/pubmed/26092624	Olive Oil Phenols as Promising Multi-targeting Agents Against Alzheimer‘s Disease
https://www.ncbi.nlm.nih.gov/pubmed/26663083	Deficiency of Neuronal p38伪 MAPK Attenuates Amyloid Pathology in Alzheimer Disease Mouse and Cell Models through Facilitating Lysosomal Degradation of BACE1
https://www.ncbi.nlm.nih.gov/pubmed/26459718	Anti-autophagic and anti-apoptotic effects of memantine in a SH-SY5Y cell model of Alzheimer‘s disease via mammalian target of rapamycin-dependent and -independent pathways
https://www.ncbi.nlm.nih.gov/pubmed/26540269	The mTOR Inhibitor Rapamycin Mitigates Perforant Pathway Neurodegeneration and Synapse Loss in a Mouse Model of Early-Stage Alzheimer-Type Tauopathy
https://www.ncbi.nlm.nih.gov/pubmed/28085665	Impaired retrograde transport of axonal autophagosomes contributes to autophagic stress in Alzheimer‘s disease neurons
https://www.ncbi.nlm.nih.gov/pubmed/28137967	Selenomethionine Mitigates Cognitive Decline by Targeting Both Tau Hyperphosphorylation and Autophagic Clearance in an Alzheimer‘s Disease Mouse Model
https://www.ncbi.nlm.nih.gov/pubmed/24610177	Dysfunctional autophagy in Alzheimer‘s disease: pathogenic roles and therapeutic implications
https://www.ncbi.nlm.nih.gov/pubmed/28190529	Mitophagy and Alzheimer‘s Disease: Cellular and Molecular Mechanisms
https://www.ncbi.nlm.nih.gov/pubmed/28223223	Berberine improves cognitive impairment by promoting autophagic clearance and inhibiting production of β-amyloid in APP/tau/PS1 mouse model of Alzheimer‘s disease
https://www.ncbi.nlm.nih.gov/pubmed/28286801	Modulation of Autophagy as a Therapeutic Target for Alzheimer‘s Disease
https://www.ncbi.nlm.nih.gov/pubmed/28351972	ErbB2 regulates autophagic flux to modulate the proteostasis of APP-CTFs in Alzheimer‘s disease
https://www.ncbi.nlm.nih.gov/pubmed/24711225	Dual roles for autophagy: degradation and secretion of Alzheimer‘s disease Aβ peptide
https://www.ncbi.nlm.nih.gov/pubmed/24718102	Proteins recruited to exosomes by tau overexpression implicate novel cellular mechanisms linking tau secretion with Alzheimer‘s disease
https://www.ncbi.nlm.nih.gov/pubmed/25105207	Taking aim at Alzheimer‘s disease through the mammalian target of rapamycin
https://www.ncbi.nlm.nih.gov/pubmed/25106635	Toll-like receptors in Alzheimer‘s disease: a therapeutic perspective
https://www.ncbi.nlm.nih.gov/pubmed/25108202	Quantitative proteomics reveals that PEA15 regulates astroglial Aβ phagocytosis in an Alzheimer‘s disease mouse model
https://www.ncbi.nlm.nih.gov/pubmed/25556159	Early etiology of Alzheimer‘s disease: tipping the balance toward autophagy or endosomal dysfunction?
https://www.ncbi.nlm.nih.gov/pubmed/25637484	Long-term treatment with Ginkgo biloba extract EGb 761 improves symptoms and pathology in a transgenic mouse model of Alzheimer‘s disease
https://www.ncbi.nlm.nih.gov/pubmed/25960150	Alzheimer‘s disease and type 2 diabetes-related alterations in brain mitochondria, autophagy and synaptic markers
https://www.ncbi.nlm.nih.gov/pubmed/26452999	Thrombospondin-1 prevents amyloid beta-mediated synaptic pathology in Alzheimer‘s disease
https://www.ncbi.nlm.nih.gov/pubmed/25645581	Alteration of mTOR signaling occurs early in the progression of Alzheimer disease (AD): analysis of brain from subjects with pre-clinical AD, amnestic mild cognitive impairment and late-stage AD
https://www.ncbi.nlm.nih.gov/pubmed/28286208	Oxoisoaporphine alkaloid derivative 8-1 reduces Aβ1-42 secretion and toxicity in human cell and Caenorhabditis elegans models of Alzheimer‘s disease
https://www.ncbi.nlm.nih.gov/pubmed/28959184	Mitophagy Failure in Fibroblasts and iPSC-Derived Neurons of Alzheimer‘s Disease-Associated Presenilin 1 Mutation
https://www.ncbi.nlm.nih.gov/pubmed/28964771	The cytoplasmic nuclear shuttling of Beclin 1 in neurons with Alzheimer‘s disease-like injury
https://www.ncbi.nlm.nih.gov/pubmed/29425116	Integrated Systems Approach Reveals Sphingolipid Metabolism Pathway Dysregulation in Association with Late-Onset Alzheimer‘s Disease
https://www.ncbi.nlm.nih.gov/pubmed/29128811	Autophagy, mitophagy and apoptotic gene changes in the hippocampal CA1 area in a rat ischemic model of Alzheimer‘s disease
https://www.ncbi.nlm.nih.gov/pubmed/29131026	TRPML1 Participates in the Progression of Alzheimer‘s Disease by Regulating the PPAR纬/AMPK/Mtor Signalling Pathway
https://www.ncbi.nlm.nih.gov/pubmed/29163135	Neuroprotective Effect of Ligustilide through Induction of a -Secretase Processing of Both APP and Klotho in a Mouse Model of Alzheimer‘s Disease
https://www.ncbi.nlm.nih.gov/pubmed/29163138	Perspective Insights into Disease Progression, Diagnostics, and Therapeutic Approaches in Alzheimer‘s Disease: A Judicious Update
https://www.ncbi.nlm.nih.gov/pubmed/25135709	Inhibition of akt phosphorylation diminishes mitochondrial biogenesis regulators, tricarboxylic acid cycle activity and exacerbates recognition memory deficit in rat model of Alzheimer‘s disease
https://www.ncbi.nlm.nih.gov/pubmed/28802038	TREM2 Maintains Microglial Metabolic Fitness in Alzheimer‘s Disease
https://www.ncbi.nlm.nih.gov/pubmed/28806762	A Becn1 mutation mediates hyperactive autophagic sequestration of amyloid oligomers and improved cognition in Alzheimer‘s disease
https://www.ncbi.nlm.nih.gov/pubmed/28837083	Resveratrol as a Natural Autophagy Regulator for Prevention and Treatment of Alzheimer‘s Disease
https://www.ncbi.nlm.nih.gov/pubmed/28841514	A novel class of thiosemicarbazones show multi-functional activity for the treatment of Alzheimer‘s disease
https://www.ncbi.nlm.nih.gov/pubmed/28869469	Trehalose Improves Cognition in the Transgenic Tg2576 Mouse Model of Alzheimer‘s Disease
https://www.ncbi.nlm.nih.gov/pubmed/28994715	β-Amyloid and the Pathomechanisms of Alzheimer‘s Disease: A Comprehensive View
https://www.ncbi.nlm.nih.gov/pubmed/29077793	PINK1 signalling rescues amyloid pathology and mitochondrial dysfunction in Alzheimer‘s disease
https://www.ncbi.nlm.nih.gov/pubmed/29109235	Glial Draper Rescues Aβ Toxicity in a Drosophila Model of Alzheimer‘s Disease
https://www.ncbi.nlm.nih.gov/pubmed/29201274	Slower Dynamics and Aged Mitochondria in Sporadic Alzheimer‘s Disease
https://www.ncbi.nlm.nih.gov/pubmed/29214114	Calcium Dysregulation in Alzheimer‘s Disease: A Target for New Drug Development
https://www.ncbi.nlm.nih.gov/pubmed/29243575	Nanomedicine Strategies for Sustained, Controlled and Targeted Treatment of Alzheimer‘s Disease
https://www.ncbi.nlm.nih.gov/pubmed/29559905	Molecular Mechanisms for Herpes Simplex Virus Type 1 Pathogenesis in Alzheimer‘s Disease
https://www.ncbi.nlm.nih.gov/pubmed/29748975	Lysosomes, autophagosomes and Alzheimer pathology in dementia with Lewy body disease
https://www.ncbi.nlm.nih.gov/pubmed/29992725	The emerging roles of protein homeostasis-governing pathways in Alzheimer‘s disease
https://www.ncbi.nlm.nih.gov/pubmed/30020833	Integrated communications between cyclooxygenase-2 and Alzheimer‘s disease
https://www.ncbi.nlm.nih.gov/pubmed/25450380	NDP52 associates with phosphorylated tau in brains of an Alzheimer disease mouse model
https://www.ncbi.nlm.nih.gov/pubmed/25523429	The contribution of proteinase-activated receptors to intracellular signaling, transcellular transport and autophagy in Alzheimer‘s disease
https://www.ncbi.nlm.nih.gov/pubmed/25596147	Wogonin increases β-amyloid clearance and inhibits tau phosphorylation via inhibition of mammalian target of rapamycin: potential drug to treat Alzheimer‘s disease
https://www.ncbi.nlm.nih.gov/pubmed/25628964	Age-induced reduction of autophagy-related gene expression is associated with onset of Alzheimer‘s disease
https://www.ncbi.nlm.nih.gov/pubmed/25633824	Rationally designed peptidomimetic modulators of aβ toxicity in Alzheimer‘s disease
https://www.ncbi.nlm.nih.gov/pubmed/25664381	Alzheimer‘s disease-related misfolded proteins and dysfunctional organelles on autophagy menu
https://www.ncbi.nlm.nih.gov/pubmed/25678552	Parkin-mediated mitophagy in mutant hAPP neurons and Alzheimer‘s disease patient brains
https://www.ncbi.nlm.nih.gov/pubmed/25697841	Myelin basic protein associates with AβPP, Aβ1-42, and amyloid plaques in cortex of Alzheimer‘s disease brain
https://www.ncbi.nlm.nih.gov/pubmed/25914534	Activation of mTOR: a culprit of Alzheimer‘s disease?
https://www.ncbi.nlm.nih.gov/pubmed/25930235	Acyl-coenzyme A:cholesterol acyltransferase 1 blockage enhances autophagy in the neurons of triple transgenic Alzheimer‘s disease mouse and reduces human P301L-tau content at the presymptomatic stage
https://www.ncbi.nlm.nih.gov/pubmed/25981964	Loss of endophilin-B1 exacerbates Alzheimer‘s disease pathology
https://www.ncbi.nlm.nih.gov/pubmed/26062630	Altered lysosomal proteins in neural-derived plasma exosomes in preclinical Alzheimer disease
https://www.ncbi.nlm.nih.gov/pubmed/26169250	Fasting activates macroautophagy in neurons of Alzheimer‘s disease mouse model but is insufficient to degrade amyloid-beta
https://www.ncbi.nlm.nih.gov/pubmed/26171115	The Ambiguous Relationship of Oxidative Stress, Tau Hyperphosphorylation, and Autophagy Dysfunction in Alzheimer‘s Disease
https://www.ncbi.nlm.nih.gov/pubmed/26235058	Alzheimer‘s as a Systems-Level Disease Involving the Interplay of Multiple Cellular Networks
https://www.ncbi.nlm.nih.gov/pubmed/26235241	Glial alterations from early to late stages in a model of Alzheimer‘s disease: Evidence of autophagy involvement in Aβ internalization
https://www.ncbi.nlm.nih.gov/pubmed/26393801	Inflammatory Stress on Autophagy in Peripheral Blood Mononuclear Cells from Patients with Alzheimer‘s Disease during 24 Months of Follow-Up
https://www.ncbi.nlm.nih.gov/pubmed/26408163	Endocannabinoids and Neurodegenerative Disorders: Parkinson‘s Disease, Huntington‘s Chorea, Alzheimer‘s Disease, and Others
https://www.ncbi.nlm.nih.gov/pubmed/26444766	Chronic Hypoxia-Induced Autophagy Aggravates the Neuropathology of Alzheimer‘s Disease through AMPK-mTOR Signaling in the APPSwe/PS1dE9 Mouse Model
https://www.ncbi.nlm.nih.gov/pubmed/26694349	Unfolded Protein Response and Macroautophagy in Alzheimer‘s, Parkinson‘s and Prion Diseases
https://www.ncbi.nlm.nih.gov/pubmed/28487766	Malathion increases apoptotic cell death by inducing lysosomal membrane permeabilization in N2a neuroblastoma cells: a model for neurodegeneration in Alzheimer‘s disease
https://www.ncbi.nlm.nih.gov/pubmed/28561773	Can Co-Activation of Nrf2 and Neurotrophic Signaling Pathway Slow Alzheimer‘s Disease?
https://www.ncbi.nlm.nih.gov/pubmed/28598844	Combustion-Derived Nanoparticles in Key Brain Target Cells and Organelles in Young Urbanites: Culprit Hidden in Plain Sight in Alzheimer‘s Disease Development
https://www.ncbi.nlm.nih.gov/pubmed/28626421	Divergent Metabolic Regulation of Autophagy and mTORC1-Early Events in Alzheimer‘s Disease?
https://www.ncbi.nlm.nih.gov/pubmed/28779908	Differential effects of voluntary treadmill exercise and caloric restriction on tau pathogenesis in a mouse model of Alzheimer‘s disease-like tau pathology fed with Western diet
https://www.ncbi.nlm.nih.gov/pubmed/28807816	mTOR in Down syndrome: Role in Aβ and tau neuropathology and transition to Alzheimer disease-like dementia
https://www.ncbi.nlm.nih.gov/pubmed/28940660	ADNP Plays a Key Role in Autophagy: From Autism to Schizophrenia and Alzheimer‘s Disease
https://www.ncbi.nlm.nih.gov/pubmed/29031088	Probing the correlation of neuronal loss, neurofibrillary tangles, and cell death markers across the Alzheimer‘s disease Braak stages: a quantitative study in humans
https://www.ncbi.nlm.nih.gov/pubmed/26368054	TFEB Participates in the Aβ-Induced Pathogenesis of Alzheimer‘s Disease by Regulating the Autophagy-Lysosome Pathway
https://www.ncbi.nlm.nih.gov/pubmed/28062666	Cyclodextrin has conflicting actions on autophagy flux in vivo in brains of normal and Alzheimer model mice
https://www.ncbi.nlm.nih.gov/pubmed/29626319	Clearance of Amyloid Beta and Tau in Alzheimer‘s Disease: from Mechanisms to Therapy
https://www.ncbi.nlm.nih.gov/pubmed/29758300	Alzheimer‘s disease and the autophagic-lysosomal system
https://www.ncbi.nlm.nih.gov/pubmed/30112360	Stem Cells as Potential Targets of Polyphenols in Multiple Sclerosis and Alzheimer‘s Disease
https://www.ncbi.nlm.nih.gov/pubmed/32063825	Interplay Between Mitochondrial Oxidative Disorders and Proteostasis in Alzheimer‘s Disease
https://www.ncbi.nlm.nih.gov/pubmed/32092326	Insulin signaling pathway and related molecules: Role in neurodegeneration and Alzheimer‘s disease
https://www.ncbi.nlm.nih.gov/pubmed/32063824	Iron Metabolism, Ferroptosis, and the Links With Alzheimer‘s Disease
https://www.ncbi.nlm.nih.gov/pubmed/32149777	Dantrolene Ameliorates Impaired Neurogenesis and Synaptogenesis in Induced Pluripotent Stem Cell Lines Derived from Patients with Alzheimer‘s Disease
https://www.ncbi.nlm.nih.gov/pubmed/32210783	Dihydroartemisinin Ameliorates Learning and Memory in Alzheimer‘s Disease Through Promoting Autophagosome-Lysosome Fusion and Autolysosomal Degradation for Aβ Clearance
https://www.ncbi.nlm.nih.gov/pubmed/32274758	The Ubiquitin System in Alzheimer‘s Disease
https://www.ncbi.nlm.nih.gov/pubmed/28546539	Microbiota modulation counteracts Alzheimer‘s disease progression influencing neuronal proteolysis and gut hormones plasma levels
https://www.ncbi.nlm.nih.gov/pubmed/28704198	Alzheimer‘s disease: as it was in the beginning
https://www.ncbi.nlm.nih.gov/pubmed/28704199	The role of ubiquitin proteasomal system and autophagy-lysosome pathway in Alzheimer‘s disease
https://www.ncbi.nlm.nih.gov/pubmed/29042965	Overexpression of let-7a increases neurotoxicity in a PC12 cell model of Alzheimer‘s disease via regulating autophagy
https://www.ncbi.nlm.nih.gov/pubmed/29181894	Review: Impact of Helicobacter pylori on Alzheimer‘s disease: What do we know so far?
https://www.ncbi.nlm.nih.gov/pubmed/30043821	Selenium-enriched yeast inhibited β-amyloid production and modulated autophagy in a triple transgenic mouse model of Alzheimer‘s disease
https://www.ncbi.nlm.nih.gov/pubmed/28413194	Dual role of cellular prion protein in normal host and Alzheimer‘s disease
https://www.ncbi.nlm.nih.gov/pubmed/28413987	Alzheimer‘s Disease-like Early-phase Brain Pathogenesis: Self-curing Amelioration of Neurodegeneration from Pro-inflammatory &#x27;Wounding&#x27; to Anti-inflammatory &#x27;Healing&#x27;
https://www.ncbi.nlm.nih.gov/pubmed/28474570	Targeting PPARalpha in Alzheimer‘s Disease
https://www.ncbi.nlm.nih.gov/pubmed/28540646	The Molecular Mechanism of Glucagon-Like Peptide-1 Therapy in Alzheimer‘s Disease, Based on a Mechanistic Target of Rapamycin Pathway
https://www.ncbi.nlm.nih.gov/pubmed/30289076	The Implications of Autophagy in Alzheimer‘s Disease
https://www.ncbi.nlm.nih.gov/pubmed/28980867	NRBF2 is involved in the autophagic degradation process of APP-CTFs in Alzheimer disease models
https://www.ncbi.nlm.nih.gov/pubmed/28984607	Co-Localization of Glia Maturation Factor with NLRP3 Inflammasome and Autophagosome Markers in Human Alzheimer‘s Disease Brain
https://www.ncbi.nlm.nih.gov/pubmed/29062301	Curcumin Exerts Effects on the Pathophysiology of Alzheimer‘s Disease by Regulating PI(3,5)P2 and Transient Receptor Potential Mucolipin-1 Expression
https://www.ncbi.nlm.nih.gov/pubmed/29103036	The Unexpected Role of Aβ1-42 Monomers in the Pathogenesis of Alzheimer‘s Disease
https://www.ncbi.nlm.nih.gov/pubmed/29411122	Dihydroceramide Desaturase 1 Inhibitors Reduce Amyloid-β Levels in Primary Neurons from an Alzheimer‘s Disease Transgenic Model
https://www.ncbi.nlm.nih.gov/pubmed/29413893	New Insights Into Autophagy Dysfunction Related to Amyloid Beta Toxicity and Neuropathology in Alzheimer‘s Disease
https://www.ncbi.nlm.nih.gov/pubmed/29441009	Autophagy and Alzheimer‘s Disease: From Molecular Mechanisms to Therapeutic Implications
https://www.ncbi.nlm.nih.gov/pubmed/31159836	Endo-lysosomal dysregulations and late-onset Alzheimer‘s disease: impact of genetic risk factors
https://www.ncbi.nlm.nih.gov/pubmed/31182115	Neuronally derived extracellular vesicles: an emerging tool for understanding Alzheimer‘s disease
https://www.ncbi.nlm.nih.gov/pubmed/31243684	Orientin Improves Cognition by Enhancing Autophagosome Clearance in an Alzheimer‘s Mouse Model
https://www.ncbi.nlm.nih.gov/pubmed/31424367	AMPK: Potential Therapeutic Target for Alzheimer‘s Disease
https://www.ncbi.nlm.nih.gov/pubmed/29804103	Role of p38/MAPKs in Alzheimer‘s disease: implications for amyloid beta toxicity targeted therapy
https://www.ncbi.nlm.nih.gov/pubmed/29867325	Impacts of Acute Hypoxia on Alzheimer‘s Disease-Like Pathologies in APPswe/PS1dE9 Mice and Their Wild Type Littermates
https://www.ncbi.nlm.nih.gov/pubmed/29867359	Interplay Between the Autophagy-Lysosomal Pathway and the Ubiquitin-Proteasome System: A Target for Therapeutic Development in Alzheimer‘s Disease
https://www.ncbi.nlm.nih.gov/pubmed/29888266	Using Drosophila Models of Amyloid Toxicity to Study Autophagy in the Pathogenesis of Alzheimer‘s Disease
https://www.ncbi.nlm.nih.gov/pubmed/29408999	Hippocampal mutant APP and amyloid beta-induced cognitive decline, dendritic spine loss, defective autophagy, mitophagy and mitochondrial abnormalities in a mouse model of Alzheimer‘s disease
https://www.ncbi.nlm.nih.gov/pubmed/29988365	Sex Differences in Autophagy Contribute to Female Vulnerability in Alzheimer‘s Disease
https://www.ncbi.nlm.nih.gov/pubmed/30361890	Increased Active OMI/HTRA2 Serine Protease Displays a Positive Correlation with Cholinergic Alterations in the Alzheimer‘s Disease Brain
https://www.ncbi.nlm.nih.gov/pubmed/30362531	Autophagic dysfunction in Alzheimer‘s disease: Cellular and molecular mechanistic approaches to halt Alzheimer‘s pathogenesis
https://www.ncbi.nlm.nih.gov/pubmed/30420907	Possible Clues for Brain Energy Translation via Endolysosomal Trafficking of APP-CTFs in Alzheimer‘s Disease
https://www.ncbi.nlm.nih.gov/pubmed/30590039	Altered 纬-Secretase Processing of APP Disrupts Lysosome and Autophagosome Function in Monogenic Alzheimer‘s Disease
https://www.ncbi.nlm.nih.gov/pubmed/30594669	Ouabain activates transcription factor EB and exerts neuroprotection in models of Alzheimer‘s disease
https://www.ncbi.nlm.nih.gov/pubmed/30684218	Mechanisms Associated with Type 2 Diabetes as a Risk Factor for Alzheimer-Related Pathology
https://www.ncbi.nlm.nih.gov/pubmed/30704515	The APMAP interactome reveals new modulators of APP processing and beta-amyloid production that are altered in Alzheimer‘s disease
https://www.ncbi.nlm.nih.gov/pubmed/30710571	Autophagy-dependent mechanism of genistein-mediated elimination of behavioral and biochemical defects in the rat model of sporadic Alzheimer‘s disease
https://www.ncbi.nlm.nih.gov/pubmed/30827243	Pharmacological Interventions to Attenuate Alzheimer‘s Disease Progression: The Story So Far
https://www.ncbi.nlm.nih.gov/pubmed/30860639	Bowman-Birk inhibitor modifies transcription of autophagy and apoptosis genes in an in vitro model of Alzheimer‘s disorder
https://www.ncbi.nlm.nih.gov/pubmed/30890471	Endo-lysosomal pathway and ubiquitin-proteasome system dysfunction in Alzheimer‘s disease pathogenesis
https://www.ncbi.nlm.nih.gov/pubmed/30943316	Pharmacological doses of melatonin impede cognitive decline in tau-related Alzheimer models, once tauopathy is initiated, by restoring the autophagic flux
https://www.ncbi.nlm.nih.gov/pubmed/30968233	Cubeben induces autophagy via PI3K-AKT-mTOR pathway to protect primary neurons against amyloid beta in Alzheimer‘s disease
https://www.ncbi.nlm.nih.gov/pubmed/31029603	An update on the interactions between Alzheimer‘s disease, autophagy and inflammation
https://www.ncbi.nlm.nih.gov/pubmed/31060682	[Roles of Mammalian Target of Rapamycin Signaling and Autophagy Pathway in Alzheimer‘s Disease]
https://www.ncbi.nlm.nih.gov/pubmed/31118971	Systematic Review of Basic Research on Alzheimer‘s Disease with Shen Zhi Ling Oral Liquid
https://www.ncbi.nlm.nih.gov/pubmed/31121890	Amyloid Beta and Phosphorylated Tau-Induced Defective Autophagy and Mitophagy in Alzheimer‘s Disease
https://www.ncbi.nlm.nih.gov/pubmed/29631635	Autophagy is increased following either pharmacological or genetic silencing of mGluR5 signaling in Alzheimer‘s disease mouse models
https://www.ncbi.nlm.nih.gov/pubmed/29675133	Benefit of Oleuropein Aglycone for Alzheimer‘s Disease by Promoting Autophagy
https://www.ncbi.nlm.nih.gov/pubmed/29701781	Mutant APP and amyloid beta-induced defective autophagy, mitophagy, mitochondrial structural and functional changes and synaptic damage in hippocampal neurons from Alzheimer‘s disease
https://www.ncbi.nlm.nih.gov/pubmed/29705945	Could Alzheimer‘s Disease Originate in the Periphery and If So How So?
https://www.ncbi.nlm.nih.gov/pubmed/31256128	Mitophagy Failure in APP and Tau Overexpression Model of Alzheimer‘s Disease
https://www.ncbi.nlm.nih.gov/pubmed/29764935	The disorderly conduct of Hsc70 and its interaction with the Alzheimer‘s-related Tau protein
https://www.ncbi.nlm.nih.gov/pubmed/29951500	The role of UNC5C in Alzheimer‘s disease
https://www.ncbi.nlm.nih.gov/pubmed/30124770	Genetic variation within endolysosomal system is associated with late-onset Alzheimer‘s disease
https://www.ncbi.nlm.nih.gov/pubmed/30279460	Downregulation of autophagy by 12/15Lipoxygenase worsens the phenotype of an Alzheimer‘s disease mouse model with plaques, tangles, and memory impairments
https://www.ncbi.nlm.nih.gov/pubmed/30282365	The Novel DA-CH3 Dual Incretin Restores Endoplasmic Reticulum Stress and Autophagy Impairments to Attenuate Alzheimer-Like Pathology and Cognitive Decrements in the APPSWE/PS1螖E9 Mouse Model
https://www.ncbi.nlm.nih.gov/pubmed/30429645	iPSC Modeling of Presenilin1 Mutation in Alzheimer‘s Disease with Cerebellar Ataxia
https://www.ncbi.nlm.nih.gov/pubmed/30572013	Acetylation as a major determinant to microtubule-dependent autophagy: Relevance to Alzheimer‘s and Parkinson disease pathology
https://www.ncbi.nlm.nih.gov/pubmed/30623832	Modifications of autophagy influenced the Alzheimer-like changes in SH-SY5Y cells promoted by ultrafine black carbon
https://www.ncbi.nlm.nih.gov/pubmed/30652945	LncRNA17A regulates autophagy and apoptosis of SH-SY5Y cell line as an in vitro model for Alzheimer‘s disease
https://www.ncbi.nlm.nih.gov/pubmed/30710681	Autophagy in Alzheimer‘s disease and promising modulatory effects of herbal medicine
https://www.ncbi.nlm.nih.gov/pubmed/30661206	The Role of Beclin-1 Acetylation on Autophagic Flux in Alzheimer‘s Disease
https://www.ncbi.nlm.nih.gov/pubmed/30684442	Geniposide-mediated protection against amyloid deposition and behavioral impairment correlates with downregulation of mTOR signaling and enhanced autophagy in a mouse model of Alzheimer‘s disease
https://www.ncbi.nlm.nih.gov/pubmed/30687008	Neuropeptides Exert Neuroprotective Effects in Alzheimer‘s Disease
https://www.ncbi.nlm.nih.gov/pubmed/30267382	Tau Protein Squired by Molecular Chaperones During Alzheimer‘s Disease
https://www.ncbi.nlm.nih.gov/pubmed/30297968	Integrative transcriptome analyses of the aging brain implicate altered splicing in Alzheimer‘s disease susceptibility
https://www.ncbi.nlm.nih.gov/pubmed/30837833	PLD3 Rare Variants Identified in Late-Onset Alzheimer‘s Disease Affect Amyloid-β Levels in Cellular Model
https://www.ncbi.nlm.nih.gov/pubmed/30894637	Plasma ATG5 is increased in Alzheimer‘s disease
https://www.ncbi.nlm.nih.gov/pubmed/30899091	Sequential formation of different layers of dystrophic neurites in Alzheimer‘s brains
https://www.ncbi.nlm.nih.gov/pubmed/30920075	The role of gut microbiota in pathogenesis of Alzheimer‘s disease
https://www.ncbi.nlm.nih.gov/pubmed/30386171	Early Life Stress and Epigenetics in Late-onset Alzheimer‘s Dementia: A Systematic Review
https://www.ncbi.nlm.nih.gov/pubmed/30412492	A Review of the Familial Alzheimer‘s Disease Locus PRESENILIN 2 and Its Relationship to PRESENILIN 1
https://www.ncbi.nlm.nih.gov/pubmed/30412668	Pathological Impacts of Chronic Hypoxia on Alzheimer‘s Disease
https://www.ncbi.nlm.nih.gov/pubmed/30636740	Alzheimer‘s Disease Presenilin-1 Mutation Sensitizes Neurons to Impaired Autophagy Flux and Propofol Neurotoxicity: Role of Calcium Dysregulation
https://www.ncbi.nlm.nih.gov/pubmed/30850634	Cross-disease analysis of Alzheimer‘s disease and type-2 Diabetes highlights the role of autophagy in the pathophysiology of two highly comorbid diseases
https://www.ncbi.nlm.nih.gov/pubmed/30851437	Lentiviral vector-mediated overexpression of Klotho in the brain improves Alzheimer‘s disease-like pathology and cognitive deficits in mice
https://www.ncbi.nlm.nih.gov/pubmed/30881282	Alzheimer‘s Disease and Cancer: When Two Monsters Cannot Be Together
https://www.ncbi.nlm.nih.gov/pubmed/30930125	APP processing and metabolism in corneal fibroblasts and epithelium as a potential biomarker for Alzheimer‘s disease
https://www.ncbi.nlm.nih.gov/pubmed/30934958	Physical Activity Alleviates Cognitive Dysfunction of Alzheimer‘s Disease through Regulating the mTOR Signaling Pathway
https://www.ncbi.nlm.nih.gov/pubmed/30958383	Diabetes Promotes Development of Alzheimer‘s Disease Through Suppression of Autophagy
https://www.ncbi.nlm.nih.gov/pubmed/30965555	Extracellular Vesicle as a Source of Alzheimer‘s Biomarkers: Opportunities and Challenges
https://www.ncbi.nlm.nih.gov/pubmed/31054884	Angiotensin II triggers autophagy and apoptosis in PC12 cell line: An in vitro Alzheimer‘s disease model
https://www.ncbi.nlm.nih.gov/pubmed/31056874	[Moxibustion improves learning-memory ability by promoting cellular autophagy and regulating autophagy-related proteins in hippocampus and cerebral cortex in APP/PS1 transgenic Alzheimer‘s disease mice]
https://www.ncbi.nlm.nih.gov/pubmed/31089040	Could autophagy dysregulation link neurotropic viruses to Alzheimer‘s disease?
https://www.ncbi.nlm.nih.gov/pubmed/31115485	Alteration of the Wnt/GSK3β/β-catenin signalling pathway by rapamycin ameliorates pathology in an Alzheimer‘s disease model
https://www.ncbi.nlm.nih.gov/pubmed/31139246	The effects of bioactive components from the rhizome of Salvia miltiorrhiza (Danshen) on the characteristics of Alzheimer‘s disease
https://www.ncbi.nlm.nih.gov/pubmed/31165364	Endolysosome and Autolysosome Dysfunction in Alzheimer‘s Disease: Where Intracellular and Extracellular Meet
https://www.ncbi.nlm.nih.gov/pubmed/31552902	Action of trichostatin A on Alzheimer‘s disease-like pathological changes in SH-SY5Y neuroblastoma cells
https://www.ncbi.nlm.nih.gov/pubmed/30410750	Intranasal rapamycin ameliorates Alzheimer-like cognitive decline in a mouse model of Down syndrome
https://www.ncbi.nlm.nih.gov/pubmed/31405115	伪-Tocopherol Modulates Non-Amyloidogenic Pathway and Autophagy in an In Vitro Model of Alzheimer‘s Disease: A Transcriptional Study
https://www.ncbi.nlm.nih.gov/pubmed/31450774	Dynamics of Dynamin-Related Protein 1 in Alzheimer‘s Disease and Other Neurodegenerative Diseases
https://www.ncbi.nlm.nih.gov/pubmed/31487003	Downregulation of 14-3-3 Proteins in Alzheimer‘s Disease
https://www.ncbi.nlm.nih.gov/pubmed/30554086	Intranasal insulin activates Akt2 signaling pathway in the hippocampus of wild-type but not in APP/PS1 Alzheimer model mice
https://www.ncbi.nlm.nih.gov/pubmed/30691140	Modulating Effect of Diet on Alzheimer‘s Disease
https://www.ncbi.nlm.nih.gov/pubmed/30874573	Memantine prodrug as a new agent for Alzheimer‘s Disease
https://www.ncbi.nlm.nih.gov/pubmed/30877973	Therapeutic potentials of plant iridoids in Alzheimer‘s and Parkinson‘s diseases: A review
https://www.ncbi.nlm.nih.gov/pubmed/31521194	Endo-lysosomal proteins and ubiquitin CSF concentrations in Alzheimer‘s and Parkinson‘s disease
https://www.ncbi.nlm.nih.gov/pubmed/31707369	Dysregulation of Autophagy, Mitophagy, and Apoptosis Genes in the CA3 Region of the Hippocampus in the Ischemic Model of Alzheimer‘s Disease in the Rat
https://www.ncbi.nlm.nih.gov/pubmed/31782539	Autophagy induction in the treatment of Alzheimer‘s disease
https://www.ncbi.nlm.nih.gov/pubmed/31810131	Berberine mitigates cognitive decline in an Alzheimer‘s Disease Mouse Model by targeting both tau hyperphosphorylation and autophagic clearance
https://www.ncbi.nlm.nih.gov/pubmed/31858697	A small molecule transcription factor EB activator ameliorates beta-amyloid precursor protein and Tau pathology in Alzheimer‘s disease models
https://www.ncbi.nlm.nih.gov/pubmed/31882960	Autophagy and mitophagy biomarkers are reduced in sera of patients with Alzheimer‘s disease and mild cognitive impairment
https://www.ncbi.nlm.nih.gov/pubmed/32012902	Targeting Aggrephagy for the Treatment of Alzheimer‘s Disease
https://www.ncbi.nlm.nih.gov/pubmed/32039845	PRKAG2 Gene Expression Is Elevated and its Protein Levels Are Associated with Increased Amyloid-β Accumulation in the Alzheimer‘s Disease Brain
https://www.ncbi.nlm.nih.gov/pubmed/32310176	SAMP8 Mice as a Model of Age-Related Cognition Decline with Underlying Mechanisms in Alzheimer‘s Disease
https://www.ncbi.nlm.nih.gov/pubmed/32339611	Mitochondria in Alzheimer‘s disease and their potential role in Alzheimer‘s proteostasis
https://www.ncbi.nlm.nih.gov/pubmed/32390843	Traditional Chinese Medicine: Role in Reducing β-Amyloid, Apoptosis, Autophagy, Neuroinflammation, Oxidative Stress, and Mitochondrial Dysfunction of Alzheimer‘s Disease
https://www.ncbi.nlm.nih.gov/pubmed/32447861	[Mechanisms of electroacupuncture for improving Alzheimer‘s disease from reducing β amyloid protein level]
https://www.ncbi.nlm.nih.gov/pubmed/32450873	For the treatment of Alzheimer‘s disease through a network pharmacology approach
https://www.ncbi.nlm.nih.gov/pubmed/31039426	Protective effect of Tenuifolin against Alzheimer‘s disease
https://www.ncbi.nlm.nih.gov/pubmed/31068799	Insulin Signaling Impairment in the Brain as a Risk Factor in Alzheimer‘s Disease
https://www.ncbi.nlm.nih.gov/pubmed/31127770	A Bird‘s-Eye View of the Multiple Biochemical Mechanisms that Propel Pathology of Alzheimer‘s Disease: Recent Advances and Mechanistic Perspectives on How to Halt the Disease Progression Targeting Multiple Pathways
https://www.ncbi.nlm.nih.gov/pubmed/31151017	Quercetin-modified gold-palladium nanoparticles as a potential autophagy inducer for the treatment of Alzheimer‘s disease
https://www.ncbi.nlm.nih.gov/pubmed/31180719	Long-term effects of maternal choline supplementation on CA1 pyramidal neuron gene expression in the Ts65Dn mouse model of Down syndrome and Alzheimer‘s disease
https://www.ncbi.nlm.nih.gov/pubmed/31203573	Autophagy Induction by Bexarotene Promotes Mitophagy in Presenilin 1 Familial Alzheimer‘s Disease iPSC-Derived Neural Stem Cells
https://www.ncbi.nlm.nih.gov/pubmed/31204500	MicroRNA-101a Regulates Autophagy Phenomenon via the MAPK Pathway to Modulate Alzheimer‘s-Associated Pathogenesis
https://www.ncbi.nlm.nih.gov/pubmed/31257024	LC3-Associated Endocytosis Facilitates β-Amyloid Clearance and Mitigates Neurodegeneration in Murine Alzheimer‘s Disease
https://www.ncbi.nlm.nih.gov/pubmed/31262433	Autophagy Dysfunction in Alzheimer‘s Disease: Mechanistic Insights and New Therapeutic Opportunities
https://www.ncbi.nlm.nih.gov/pubmed/31507373	Targeting Autophagy for the Treatment of Alzheimer‘s Disease: Challenges and Opportunities
https://www.ncbi.nlm.nih.gov/pubmed/31934838	Molecular Mechanism of Autophagy: Its Role in the Therapy of Alzheimer‘s Disease
https://www.ncbi.nlm.nih.gov/pubmed/31936292	Mitophagy in Alzheimer‘s Disease and Other Age-Related Neurodegenerative Diseases
https://www.ncbi.nlm.nih.gov/pubmed/31993283	An &quot;Amyloid-β Cleaner&quot; for the Treatment of Alzheimer‘s Disease by Normalizing Microglial Dysfunction
https://www.ncbi.nlm.nih.gov/pubmed/32019137	Proteomic and Genomic Changes in Tau Protein, Which Are Associated with Alzheimer‘s Disease after Ischemia-Reperfusion Brain Injury
https://www.ncbi.nlm.nih.gov/pubmed/32068753	The effects of caloric restriction and its mimetics in Alzheimer‘s disease through autophagy pathways
https://www.ncbi.nlm.nih.gov/pubmed/32131034	The development of advanced structural framework as multi-target-directed ligands for the treatment of Alzheimer‘s disease
https://www.ncbi.nlm.nih.gov/pubmed/32186116	Shen-Zhi-Ling oral solution improves learning and memory ability in Alzheimer‘s disease mouse model
https://www.ncbi.nlm.nih.gov/pubmed/32186763	β‑asarone modulates Beclin‑1, LC3 and p62 expression to attenuate Aβ40 and Aβ42 levels in APP/PS1 transgenic mice with Alzheimer's disease
https://www.ncbi.nlm.nih.gov/pubmed/32216003	Pathological manifestation of the induced pluripotent stem cell-derived cortical neurons from an early-onset Alzheimer‘s disease patient carrying a presenilin-1 mutation (S170F)
https://www.ncbi.nlm.nih.gov/pubmed/32250292	Aggregates of RNA Binding Proteins and ER Chaperones Linked to Exosomes in Granulovacuolar Degeneration of the Alzheimer‘s Disease Brain
https://www.ncbi.nlm.nih.gov/pubmed/32366836	Internalization mechanisms of brain-derived tau oligomers from patients with Alzheimer‘s disease, progressive supranuclear palsy and dementia with Lewy bodies
https://www.ncbi.nlm.nih.gov/pubmed/32418522	Cross-Interplay between Osmolytes and mTOR in Alzheimer‘s Disease Pathogenesis
https://www.ncbi.nlm.nih.gov/pubmed/34217799	MicroRNA-16-5p/BTG2 axis affects neurological function, autophagy and apoptosis of hippocampal neurons in Alzheimer‘s disease
https://www.ncbi.nlm.nih.gov/pubmed/34291435	Metformin activates chaperone-mediated autophagy and improves disease pathologies in an Alzheimer disease mouse model
https://www.ncbi.nlm.nih.gov/pubmed/34366339	A GLP-1/GIP Dual Receptor Agonist DA4-JC Effectively Attenuates Cognitive Impairment and Pathology in the APP/PS1/Tau Model of Alzheimer‘s Disease
https://www.ncbi.nlm.nih.gov/pubmed/34415486	The Beneficial Role of Exercise on Treating Alzheimer‘s Disease by Inhibiting β-Amyloid Peptide
https://www.ncbi.nlm.nih.gov/pubmed/34419832	The pleiotropic roles of autophagy in Alzheimer‘s disease: From pathophysiology to therapy
https://www.ncbi.nlm.nih.gov/pubmed/34518975	Research Progress on Mechanism of Neuroprotective Roles of Apelin-13 in Prevention and Treatment of Alzheimer‘s Disease
https://www.ncbi.nlm.nih.gov/pubmed/34569952	A Review of APOE Genotype-Dependent Autophagic Flux Regulation in Alzheimer‘s Disease
https://www.ncbi.nlm.nih.gov/pubmed/34621321	Neuroprotective Effect of Danggui Shaoyao San via the Mitophagy-Apoptosis Pathway in a Rat Model of Alzheimer‘s Disease
https://www.ncbi.nlm.nih.gov/pubmed/34623415	Ferroptosis and NRF2: an emerging battlefield in the neurodegeneration of Alzheimer‘s disease
https://www.ncbi.nlm.nih.gov/pubmed/34646380	TNF-a -dependent neuronal necroptosis regulated in Alzheimer‘s disease by coordination of RIPK1-p62 complex with autophagic UVRAG
https://www.ncbi.nlm.nih.gov/pubmed/34695452	GPNMB mitigates Alzheimer‘s disease and enhances autophagy via suppressing the mTOR signal
https://www.ncbi.nlm.nih.gov/pubmed/34699027	Implications of Phosphoinositide 3-Kinase-Akt (PI3K-Akt) Pathway in the Pathogenesis of Alzheimer‘s Disease
https://www.ncbi.nlm.nih.gov/pubmed/34775673	Adiponectin alleviated Alzheimer-like pathologies via autophagy-lysosomal activation
https://www.ncbi.nlm.nih.gov/pubmed/34776439	Research Advances in the Treatment of Alzheimer‘s Disease with Polysaccharides of Danggui-Shaoyao-San
https://www.ncbi.nlm.nih.gov/pubmed/34924952	Calcium Ions Aggravate Alzheimer‘s Disease Through the Aberrant Activation of Neuronal Networks, Leading to Synaptic and Cognitive Deficits
https://www.ncbi.nlm.nih.gov/pubmed/34970114	Therapeutic Potential of Vital Transcription Factors in Alzheimer‘s and Parkinson‘s Disease With Particular Emphasis on Transcription Factor EB Mediated Autophagy
https://www.ncbi.nlm.nih.gov/pubmed/34992508	miR-590-3 and SP1 Promote Neuronal Apoptosis in Patients with Alzheimer‘s Disease via AMPK Signaling Pathway
https://www.ncbi.nlm.nih.gov/pubmed/31607908	Yizhiqingxin Formula Alleviates Cognitive Deficits and Enhances Autophagy via mTOR Signaling Pathway Modulation in Early Onset Alzheimer‘s Disease Mice
https://www.ncbi.nlm.nih.gov/pubmed/31608105	Candidate Genes and MiRNAs Linked to the Inverse Relationship Between Cancer and Alzheimer‘s Disease: Insights From Data Mining and Enrichment Analysis
https://www.ncbi.nlm.nih.gov/pubmed/31503421	Exploring the bi-directional relationship between autophagy and Alzheimer‘s disease
https://www.ncbi.nlm.nih.gov/pubmed/31637009	History and progress of hypotheses and clinical trials for Alzheimer‘s disease
https://www.ncbi.nlm.nih.gov/pubmed/31680874	Maresin 1 Improves Cognitive Decline and Ameliorates Inflammation in a Mouse Model of Alzheimer‘s Disease
https://www.ncbi.nlm.nih.gov/pubmed/31717998	Mechanisms of Neuronal Death in the Cerebral Cortex during Aging and Development of Alzheimer‘s Disease-Like Pathology in Rats
https://www.ncbi.nlm.nih.gov/pubmed/31816601	Identification of molecular correlations of RBM8A with autophagy in Alzheimer‘s disease
https://www.ncbi.nlm.nih.gov/pubmed/31820607	[Moxibustion at acpoints of governor vessel on regulating PI3K/Akt/mTOR signaling pathway and enhancing autophagy process in APP/PS1 double-transgenic Alzheimer‘s disease mice]
https://www.ncbi.nlm.nih.gov/pubmed/31866416	HHV-6A infection dysregulates autophagy/UPR interplay increasing beta amyloid production and tau phosphorylation in astrocytoma cells as well as in primary neurons, possible molecular mechanisms linking viral infection to Alzheimer‘s disease
https://www.ncbi.nlm.nih.gov/pubmed/31895513	Common Proteomic and Genomic Contribution to Ischemic Brain Damage and Alzheimer's Disease
https://www.ncbi.nlm.nih.gov/pubmed/31918411	Down syndrome and Alzheimer‘s disease: common molecular traits beyond the amyloid precursor protein
https://www.ncbi.nlm.nih.gov/pubmed/31975051	Microglial autophagy is impaired by prolonged exposure to β-amyloid peptides: evidence from experimental models and Alzheimer‘s disease patients
https://www.ncbi.nlm.nih.gov/pubmed/32080784	Synergic Effects of Berberine and Curcumin on Improving Cognitive Function in an Alzheimer‘s Disease Mouse Model
https://www.ncbi.nlm.nih.gov/pubmed/32083581	Amla Therapy as a Potential Modulator of Alzheimer‘s Disease Risk Factors and Physiological Change
https://www.ncbi.nlm.nih.gov/pubmed/32140098	Depletion of LncRNA NEAT1 Rescues Mitochondrial Dysfunction Through NEDD4L-Dependent PINK1 Degradation in Animal Models of Alzheimer‘s Disease
https://www.ncbi.nlm.nih.gov/pubmed/32168835	Molecular Insight into the Therapeutic Promise of Flavonoids against Alzheimer‘s Disease
https://www.ncbi.nlm.nih.gov/pubmed/31594232	Ubiquitin Specific Protease 13 Regulates Tau Accumulation and Clearance in Models of Alzheimer‘s Disease
https://www.ncbi.nlm.nih.gov/pubmed/32293531	Characterization of the chromatin accessibility in an Alzheimer‘s disease (AD) mouse model
https://www.ncbi.nlm.nih.gov/pubmed/32294510	Camellia oil alleviates the progression of Alzheimer‘s disease in aluminum chloride-treated rats
https://www.ncbi.nlm.nih.gov/pubmed/31642777	Receptor-Interacting Protein Kinase 1 (RIPK1) as a Potential Therapeutic Target: An Overview of Its Possible Role in the Pathogenesis of Alzheimer‘s Disease
https://www.ncbi.nlm.nih.gov/pubmed/31683485	Alzheimer‘s Disease Progression in the 5-FAD Mouse Captured with a Multiplex Gene Expression Array
https://www.ncbi.nlm.nih.gov/pubmed/31775806	Autophagy protein NRBF2 has reduced expression in Alzheimer‘s brains and modulates memory and amyloid-beta homeostasis in mice
https://www.ncbi.nlm.nih.gov/pubmed/31926610	Deep Multilayer Brain Proteomics Identifies Molecular Networks in Alzheimer‘s Disease Progression
https://www.ncbi.nlm.nih.gov/pubmed/31982508	BCAT-induced autophagy regulates Aβ load through an interdependence of redox state and PKC phosphorylation-implications in Alzheimer‘s disease
https://www.ncbi.nlm.nih.gov/pubmed/32006858	Electrochemical detection of specific interactions between apolipoprotein E isoforms and DNA sequences related to Alzheimer‘s disease
https://www.ncbi.nlm.nih.gov/pubmed/32009952	β-Asarone Inhibits Amyloid-β by Promoting Autophagy in a Cell Model of Alzheimer‘s Disease
https://www.ncbi.nlm.nih.gov/pubmed/32010698	Culprit or Bystander: Defective Mitophagy in Alzheimer‘s Disease
https://www.ncbi.nlm.nih.gov/pubmed/32083964	Vascular endothelial growth factor alleviates mitochondrial dysfunction and suppression of mitochondrial biogenesis in models of Alzheimer‘s disease
https://www.ncbi.nlm.nih.gov/pubmed/32091332	Genetic Variants and Oxidative Stress in Alzheimer‘s Disease
https://www.ncbi.nlm.nih.gov/pubmed/32116650	Adipose-Derived Molecules-Untouched Horizons in Alzheimer‘s Disease Biology
https://www.ncbi.nlm.nih.gov/pubmed/32173530	Driving GABAergic neurons optogenetically improves learning, reduces amyloid load and enhances autophagy in a mouse model of Alzheimer‘s disease
https://www.ncbi.nlm.nih.gov/pubmed/32207855	Cisd2: a promising new target in Alzheimer‘s disease?
https://www.ncbi.nlm.nih.gov/pubmed/32296772	mGluR5 Contribution to Neuropathology in Alzheimer Mice Is Disease Stage-Dependent
https://www.ncbi.nlm.nih.gov/pubmed/32322468	Discovery of nitazoxanide-based derivatives as autophagy activators for the treatment of Alzheimer‘s disease
https://www.ncbi.nlm.nih.gov/pubmed/32323319	Expression profiling of precuneus layer III cathepsin D-immunopositive pyramidal neurons in mild cognitive impairment and Alzheimer‘s disease: Evidence for neuronal signaling vulnerability
https://www.ncbi.nlm.nih.gov/pubmed/32352084	c-FLIP, a Novel Biomarker for Cancer Prognosis, Immunosuppression, Alzheimer‘s Disease, Chronic Obstructive Pulmonary Disease (COPD), and a Rationale Therapeutic Target
https://www.ncbi.nlm.nih.gov/pubmed/32382276	Preventive Electroacupuncture Ameliorates D-Galactose-Induced Alzheimer‘s Disease-Like Pathology and Memory Deficits Probably via Inhibition of GSK3 β/mTOR Signaling Pathway
https://www.ncbi.nlm.nih.gov/pubmed/32408680	The Transcription Factor EB Reduces the Intraneuronal Accumulation of the Beta-Secretase-Derived APP Fragment C99 in Cellular and Mouse Alzheimer's Disease Models
https://www.ncbi.nlm.nih.gov/pubmed/32438758	Robust Sampling of Defective Pathways in Alzheimer‘s Disease.
https://www.ncbi.nlm.nih.gov/pubmed/32488697	Trehalose Inhibits Aβ Generation and Plaque Formation in Alzheimer‘s Disease
https://www.ncbi.nlm.nih.gov/pubmed/32519387	Trehalose against Alzheimer‘s Disease: Insights into a Potential Therapy
https://www.ncbi.nlm.nih.gov/pubmed/32597802	Feasibility and Efficacy of Intra-Arterial Administration of Embryonic Stem Cell Derived-Mesenchymal Stem Cells in Animal Model of Alzheimer‘s Disease
https://www.ncbi.nlm.nih.gov/pubmed/32657175	Discontinued disease-modifying therapies for Alzheimer‘s disease: status and future perspectives
https://www.ncbi.nlm.nih.gov/pubmed/32681443	Long Non-Coding RNA BACE1-AS Modulates Isoflurane-Induced Neurotoxicity to Alzheimer‘s Disease Through Sponging miR-214-3p
https://www.ncbi.nlm.nih.gov/pubmed/32682953	Disruption of endoplasmic reticulum-mitochondria tethering proteins in post-mortem Alzheimer‘s disease brain
https://www.ncbi.nlm.nih.gov/pubmed/32739009	Endosomal-lysosomal dysfunction in metabolic diseases and Alzheimer‘s disease
https://www.ncbi.nlm.nih.gov/pubmed/32783388	A multitude of signaling pathways associated with Alzheimer‘s disease and their roles in AD pathogenesis and therapy
https://www.ncbi.nlm.nih.gov/pubmed/32362867	The Regulation of microRNAs in Alzheimer‘s Disease
https://www.ncbi.nlm.nih.gov/pubmed/32384937	Alzheimer‘s disease progression characterized by alterations in the molecular profiles and biogenesis of brain extracellular vesicles
https://www.ncbi.nlm.nih.gov/pubmed/32412103	Triggering receptor expressed on myeloid cells 2 activation downregulates toll-like receptor 4 expression and ameliorates cognitive impairment in the Aβ1-42 -induced Alzheimer‘s disease mouse model
https://www.ncbi.nlm.nih.gov/pubmed/32469698	Reversal of Calcium Dysregulation as Potential Approach for Treating Alzheimer‘s Disease
https://www.ncbi.nlm.nih.gov/pubmed/32496993	Yishen Huazhuo Decoction Induces Autophagy to Promote the Clearance of Aβ1-42 in SAMP8 Mice: Mechanism Research of a Traditional Chinese Formula Against Alzheimer‘s Disease
https://www.ncbi.nlm.nih.gov/pubmed/32523019	Annexin A5 prevents amyloid-β-induced toxicity in choroid plexus: implication for Alzheimer‘s disease
https://www.ncbi.nlm.nih.gov/pubmed/32556928	β-Asarone improves learning and memory in Aβ1-42-induced Alzheimer‘s disease rats by regulating PINK1-Parkin-mediated mitophagy
https://www.ncbi.nlm.nih.gov/pubmed/32851186	Noncanonical function of an autophagy protein prevents spontaneous Alzheimer‘s disease
https://www.ncbi.nlm.nih.gov/pubmed/32741816	Mesenchymal Stem Cell Therapy and Alzheimer‘s Disease: Current Status and Future Perspectives
https://www.ncbi.nlm.nih.gov/pubmed/32905804	Study of mitophagy and ATP-related metabolomics based on β-amyloid levels in Alzheimer‘s disease
https://www.ncbi.nlm.nih.gov/pubmed/33001019	Role of Forkhead Transcription Factors of the O Class (FoxO) in Development and Progression of Alzheimer‘s Disease
https://www.ncbi.nlm.nih.gov/pubmed/33140839	Imidazoline ligand BU224 reverses cognitive deficits, reduces microgliosis and enhances synaptic connectivity in a mouse model of Alzheimer‘s disease
https://www.ncbi.nlm.nih.gov/pubmed/33192493	Molecular Level Insight Into the Benefit of Myricetin and Dihydromyricetin Uptake in Patients With Alzheimer‘s Diseases
https://www.ncbi.nlm.nih.gov/pubmed/33268824	New therapeutics beyond amyloid-β and tau for the treatment of Alzheimer‘s disease
https://www.ncbi.nlm.nih.gov/pubmed/33323410	Aβ oligomers induce pathophysiological mGluR5 signaling in Alzheimer‘s disease model mice in a sex-selective manner
https://www.ncbi.nlm.nih.gov/pubmed/33369003	Antiallergic drug desloratadine as a selective antagonist of 5HT2A receptor ameliorates pathology of Alzheimer‘s disease model mice by improving microglial dysfunction
https://www.ncbi.nlm.nih.gov/pubmed/33374126	Modulatory Effects of Autophagy on APP Processing as a Potential Treatment Target for Alzheimer‘s Disease
https://www.ncbi.nlm.nih.gov/pubmed/33375448	Is There Justification to Treat Neurodegenerative Disorders by Repurposing Drugs? The Case of Alzheimer‘s Disease, Lithium, and Autophagy
https://www.ncbi.nlm.nih.gov/pubmed/33422896	Disrupted ubiquitin proteasome system underlying tau accumulation in Alzheimer‘s disease
https://www.ncbi.nlm.nih.gov/pubmed/33448178	[Sirt3 gene knockout protects mice from Alzheimer‘s disease through activating autophagy]
https://www.ncbi.nlm.nih.gov/pubmed/33476985	Role of mitochondrial dysfunction, oxidative stress and autophagy in progression of Alzheimer‘s disease
https://www.ncbi.nlm.nih.gov/pubmed/33500732	Inhibition of miR-331-3p and miR-9-5p ameliorates Alzheimer‘s disease by enhancing autophagy
https://www.ncbi.nlm.nih.gov/pubmed/32529542	Autophagic Pathways to Clear the Tau Aggregates in Alzheimer‘s Disease
https://www.ncbi.nlm.nih.gov/pubmed/32535554	Dynamic changes of autophagic flux induced by Abeta in the brain of postmortem Alzheimer‘s disease patients, animal models and cell models
https://www.ncbi.nlm.nih.gov/pubmed/32560738	Diverse proteins aggregate in mild cognitive impairment and Alzheimer‘s disease brain
https://www.ncbi.nlm.nih.gov/pubmed/33529652	MicroRNA-140 silencing represses the incidence of Alzheimer‘s disease
https://www.ncbi.nlm.nih.gov/pubmed/32855357	Neuroprotective effects of p62(SQSTM1)-engineered lactic acid bacteria in Alzheimer‘s disease: a pre-clinical study
https://www.ncbi.nlm.nih.gov/pubmed/32909149	Early Mitochondrial Fragmentation and Dysfunction in a Drosophila Model for Alzheimer‘s Disease
https://www.ncbi.nlm.nih.gov/pubmed/32957874	Carbon Nano Tubes: Novel Drug Delivery System in Amelioration of Alzheimer‘s Disease
https://www.ncbi.nlm.nih.gov/pubmed/32959549	[Effects of electroacupuncture on cognitive function and neuronal autophagy in rats with D-galactose induced Alzheimer‘s disease]
https://www.ncbi.nlm.nih.gov/pubmed/32985163	[Progress on loss-of-function hypothesis of presenilin-1 mutations in Alzheimer diseases]
https://www.ncbi.nlm.nih.gov/pubmed/32804091	Independent and Correlated Role of Apolipoprotein E ٤4 Genotype and Herpes Simplex Virus Type 1 in Alzheimer‘s Disease
https://www.ncbi.nlm.nih.gov/pubmed/33142656	Unsaturated mannuronate oligosaccharide ameliorates β-amyloid pathology through autophagy in Alzheimer‘s disease cell models
https://www.ncbi.nlm.nih.gov/pubmed/33144123	Novel target for treating Alzheimer‘s Diseases: Crosstalk between the Nrf2 pathway and autophagy
https://www.ncbi.nlm.nih.gov/pubmed/33146400	L-3-n-Butylphthalide improves synaptic and dendritic spine plasticity and ameliorates neurite pathology in Alzheimer‘s disease mouse model and cultured hippocampal neurons
https://www.ncbi.nlm.nih.gov/pubmed/33171588	An In Vitro Model to Investigate the Role of Helicobacter pylori in Type 2 Diabetes, Obesity, Alzheimer‘s Disease and Cardiometabolic Disease
https://www.ncbi.nlm.nih.gov/pubmed/33197504	LncRNA BACE1-AS Promotes Autophagy-Mediated Neuronal Damage Through The miR-214-3p/ATG5 Signalling Axis In Alzheimer‘s Disease
https://www.ncbi.nlm.nih.gov/pubmed/33353228	Nutraceutical Approaches of Autophagy and Neuroinflammation in Alzheimer‘s Disease: A Systematic Review
https://www.ncbi.nlm.nih.gov/pubmed/33379372	Potential Therapeutic Role of Phytochemicals to Mitigate Mitochondrial Dysfunctions in Alzheimer‘s Disease
https://www.ncbi.nlm.nih.gov/pubmed/33381011	Acylated Ghrelin as a Multi-Targeted Therapy for Alzheimer‘s and Parkinson‘s Disease
https://www.ncbi.nlm.nih.gov/pubmed/33403161	Alzheimer‘s Gone Viral: Could Herpes Simplex Virus Type-1 Be Stealing Your Memories?
https://www.ncbi.nlm.nih.gov/pubmed/33404051	Mitochondria-associated membranes (MAMs): a potential therapeutic target for treating Alzheimer‘s disease
https://www.ncbi.nlm.nih.gov/pubmed/33408601	Experimental Evidence of the Benefits of Acupuncture for Alzheimer‘s Disease: An Updated Review
https://www.ncbi.nlm.nih.gov/pubmed/33453647	Development of genistein-O-alkylamines derivatives as multifunctional agents for the treatment of Alzheimer‘s disease
https://www.ncbi.nlm.nih.gov/pubmed/33536571	Arrayed CRISPR reveals genetic regulators of tau aggregation, autophagy and mitochondria in Alzheimer‘s disease model
https://www.ncbi.nlm.nih.gov/pubmed/33559220	Mitochondria-associated endoplasmic reticulum membranes: At the crossroad between familiar and sporadic Alzheimer‘s disease
https://www.ncbi.nlm.nih.gov/pubmed/33610813	Exploring the multifunctional role of melatonin in regulating autophagy and sleep to mitigate Alzheimer‘s disease neuropathology
https://www.ncbi.nlm.nih.gov/pubmed/33612542	DEF8 and Autophagy-Associated Genes Are Altered in Mild Cognitive Impairment, Probable Alzheimer‘s Disease Patients, and a Transgenic Model of the Disease
https://www.ncbi.nlm.nih.gov/pubmed/33642400	MicroRNA and mRNA profiling of cerebral cortex in a transgenic mouse model of Alzheimer‘s disease by RNA sequencing
https://www.ncbi.nlm.nih.gov/pubmed/32671736	Autophagy and Alzheimer‘s Disease
https://www.ncbi.nlm.nih.gov/pubmed/33758737	Investigation of therapeutic potential of cerium oxide nanoparticles in Alzheimer‘s disease using transgenic Drosophila
https://www.ncbi.nlm.nih.gov/pubmed/33805142	Alzheimer‘s Disease Pathogenesis: Role of Autophagy and Mitophagy Focusing in Microglia
https://www.ncbi.nlm.nih.gov/pubmed/32920076	Genome-wide profiling and predicted significance of post-mortem brain microRNA in Alzheimer‘s disease
https://www.ncbi.nlm.nih.gov/pubmed/32937909	Activate or Inhibit? Implications of Autophagy Modulation as a Therapeutic Strategy for Alzheimer‘s Disease
https://www.ncbi.nlm.nih.gov/pubmed/33066971	Early-life and chronic exposure to di(2-ethylhexyl) phthalate enhances amyloid-β toxicity associated with an autophagy-related gene in Caenorhabditis elegans Alzheimer‘s disease models
https://www.ncbi.nlm.nih.gov/pubmed/33330614	Alzheimer Cells on Their Way to Derailment Show Selective Changes in Protein Quality Control Network
https://www.ncbi.nlm.nih.gov/pubmed/33412502	Peptidyl arginine deiminase 4 and its potential role in Alzheimer‘s disease
https://www.ncbi.nlm.nih.gov/pubmed/33488352	Defective Autophagy and Mitophagy in Aging and Alzheimer‘s Disease
https://www.ncbi.nlm.nih.gov/pubmed/33615359	Protective effects of antidepressant citalopram against abnormal APP processing and amyloid beta-induced mitochondrial dynamics, biogenesis, mitophagy and synaptic toxicities in Alzheimer‘s disease
https://www.ncbi.nlm.nih.gov/pubmed/33617267	Prebiotic Lactulose Ameliorates the Cognitive Deficit in Alzheimer‘s Disease Mouse Model through Macroautophagy and Chaperone-Mediated Autophagy Pathways
https://www.ncbi.nlm.nih.gov/pubmed/33622188	Electroacupuncture ameliorates beta-amyloid pathology and cognitive impairment in Alzheimer disease via a novel mechanism involving activation of TFEB (transcription factor EB)
https://www.ncbi.nlm.nih.gov/pubmed/33646161	The Potential Role of Ferroptosis in Alzheimer‘s Disease
https://www.ncbi.nlm.nih.gov/pubmed/33671097	Participation of Amyloid and Tau Protein in Post-Ischemic Neurodegeneration of the Hippocampus of a Nature Identical to Alzheimer‘s Disease
https://www.ncbi.nlm.nih.gov/pubmed/33675779	The interplay between lipid and Aβ amyloid homeostasis in Alzheimer‘s Disease: risk factors and therapeutic opportunities
https://www.ncbi.nlm.nih.gov/pubmed/33708103	Enhanced Autolysosomal Function Ameliorates the Inflammatory Response Mediated by the NLRP3 Inflammasome in Alzheimer‘s Disease
https://www.ncbi.nlm.nih.gov/pubmed/33790742	Perspectives on ROCK2 as a Therapeutic Target for Alzheimer‘s Disease
https://www.ncbi.nlm.nih.gov/pubmed/32894821	Boosting the autophagy-lysosomal pathway by phytochemicals: A potential therapeutic strategy against Alzheimer‘s disease
https://www.ncbi.nlm.nih.gov/pubmed/33839321	Protective effects of a small molecule inhibitor, DDQ against amyloid beta in Alzheimer‘s disease
https://www.ncbi.nlm.nih.gov/pubmed/32973488	Mitochondrial Dysfunction and Alzheimer‘s Disease: Role of Microglia
https://www.ncbi.nlm.nih.gov/pubmed/33948899	Genipin Attenuates Tau Phosphorylation and Aβ Levels in Cellular Models of Alzheimer‘s Disease
https://www.ncbi.nlm.nih.gov/pubmed/33020412	Neuroprotective Effects of Chronic Resveratrol Treatment and Exercise Training in the 3xTg-AD Mouse Model of Alzheimer‘s Disease
https://www.ncbi.nlm.nih.gov/pubmed/33069779	Inhibitor Kappa B Kinase β, Modulated by DJ-1/p-VHL, Reduces Phosphorylated Tau (p-Tau) Accumulation via Autophagy in Alzheimer‘s Disease Model
https://www.ncbi.nlm.nih.gov/pubmed/33096116	Cannabidiol (CBD) enhanced the hippocampal immune response and autophagy of APP/PS1 Alzheimer‘s mice uncovered by RNA-seq
https://www.ncbi.nlm.nih.gov/pubmed/33260715	Amyloid β -Peptide Increases Mitochondria-Endoplasmic Reticulum Contact Altering Mitochondrial Function and Autophagosome Formation in Alzheimer‘s Disease-Related Models
https://www.ncbi.nlm.nih.gov/pubmed/33338868	Conjugation of tacrine with genipin derivative not only enhances effects on AChE but also leads to autophagy against Alzheimer‘s disease
https://www.ncbi.nlm.nih.gov/pubmed/33463466	Impairment of Store-operated Calcium Entry: Implications in Alzheimer‘s Neurodegeneration
https://www.ncbi.nlm.nih.gov/pubmed/33465841	Mitochondrial dysfunction, mitophagy, and role of dynamin-related protein 1 in Alzheimer‘s disease
https://www.ncbi.nlm.nih.gov/pubmed/33791799	Selective serotonin reuptake inhibitor citalopram ameliorates cognitive decline and protects against amyloid beta-induced mitochondrial dynamics, biogenesis, autophagy, mitophagy and synaptic toxicities in a mouse model of Alzheimer‘s disease
https://www.ncbi.nlm.nih.gov/pubmed/33818905	Monoclonal antibody therapy efficacy can be boosted by combinations with other treatments: Predictions using an integrated Alzheimer‘s Disease Platform
https://www.ncbi.nlm.nih.gov/pubmed/33933601	mTOR in Alzheimer disease and its earlier stages: Links to oxidative damage in the progression of this dementing disorder
https://www.ncbi.nlm.nih.gov/pubmed/34169405	Targeting Common Signaling Pathways for the Treatment of Stroke and Alzheimer‘s: a Comprehensive Review
https://www.ncbi.nlm.nih.gov/pubmed/33682314	Activation of CREB-mediated autophagy by thioperamide ameliorates β-amyloid pathology and cognition in Alzheimer‘s disease
https://www.ncbi.nlm.nih.gov/pubmed/33683854	A Tauopathy-Homing and Autophagy-Activating Nanoassembly for Specific Clearance of Pathogenic Tau in Alzheimer‘s Disease
https://www.ncbi.nlm.nih.gov/pubmed/33684513	Nilotinib restores memory function by preventing dopaminergic neuron degeneration in a mouse model of Alzheimer‘s Disease
https://www.ncbi.nlm.nih.gov/pubmed/33685483	Cholesterol alters mitophagy by impairing optineurin recruitment and lysosomal clearance in Alzheimer‘s disease
https://www.ncbi.nlm.nih.gov/pubmed/34062489	Amyloid toxicity in a Drosophila Alzheimer‘s model is ameliorated by autophagy activation
https://www.ncbi.nlm.nih.gov/pubmed/33855048	Inflammation, Nitro-Oxidative Stress, Impaired Autophagy, and Insulin Resistance as a Mechanistic Convergence Between Arterial Stiffness and Alzheimer‘s Disease
https://www.ncbi.nlm.nih.gov/pubmed/33910446	Nutraceuticals-based therapeutic approach: recent advances to combat pathogenesis of Alzheimer‘s disease
https://www.ncbi.nlm.nih.gov/pubmed/33936250	Spontaneous Formation of β-sheet Nano-barrels during the Early Aggregation of Alzheimer‘s Amyloid Beta
https://www.ncbi.nlm.nih.gov/pubmed/33963744	PADI4 mediates autophagy and participates in the role of ganoderic acid A monomers in delaying the senescence of Alzheimer‘s cells through the Akt/mTOR pathway
https://www.ncbi.nlm.nih.gov/pubmed/34017373	Bilobalide alleviates neuroinflammation and promotes autophagy in Alzheimer‘s disease by upregulating lincRNA-p21
https://www.ncbi.nlm.nih.gov/pubmed/34069890	Insulin Resistance and Diabetes Mellitus in Alzheimer‘s Disease
https://www.ncbi.nlm.nih.gov/pubmed/34123738	Pathobiolgy and Management of Alzheimer‘s Disease
https://www.ncbi.nlm.nih.gov/pubmed/34279771	Defective Autophagy and Mitophagy in Alzheimer‘s Disease: Mechanisms and Translational Implications
https://www.ncbi.nlm.nih.gov/pubmed/34281279	EVOO Polyphenols Relieve Synergistically Autophagy Dysregulation in a Cellular Model of Alzheimer‘s Disease
https://www.ncbi.nlm.nih.gov/pubmed/34332287	Qingyangshen mitigates amyloid-β and Tau aggregate defects involving PPAR伪-TFEB activation in transgenic mice of Alzheimer‘s disease
https://www.ncbi.nlm.nih.gov/pubmed/34354200	Novel blood test for early biomarkers of preeclampsia and Alzheimer‘s disease
https://www.ncbi.nlm.nih.gov/pubmed/34381452	Activation of NLRP3 Inflammasome and Onset of Alzheimer‘s Disease
https://www.ncbi.nlm.nih.gov/pubmed/34407393	Icariin ameliorate Alzheimer‘s disease by influencing SIRT1 and inhibiting Aβ cascade pathogenesis
https://www.ncbi.nlm.nih.gov/pubmed/34426734	Elevated Expression of MiR-17 in Microglia of Alzheimer‘s Disease Patients Abrogates Autophagy-Mediated Amyloid-β Degradation
https://www.ncbi.nlm.nih.gov/pubmed/34428446	Tadalafil and bergapten mitigate streptozotocin-induced sporadic Alzheimer‘s disease in mice via modulating neuroinflammation, PI3K/Akt, Wnt/β-catenin, AMPK/mTOR signaling pathways
https://www.ncbi.nlm.nih.gov/pubmed/34429033	Endolysosome and autophagy dysfunction in Alzheimer disease
https://www.ncbi.nlm.nih.gov/pubmed/34456729	Anti-inflammatory Activity of a Polypeptide Fraction From Achyranthes bidentate in Amyloid β Oligomers Induced Model of Alzheimer‘s Disease
https://www.ncbi.nlm.nih.gov/pubmed/34481907	Inhibition of mitochondrial pyruvate carrier 1 by lapatinib ditosylate mitigates Alzheimer‘s-like disease in D-galactose/ovariectomized rats
https://www.ncbi.nlm.nih.gov/pubmed/34558510	Potential neuroprotection by Dendrobium nobile Lindl alkaloid in Alzheimer‘s disease models
https://www.ncbi.nlm.nih.gov/pubmed/34680426	Potential Roles of Sestrin2 in Alzheimer‘s Disease: Antioxidation, Autophagy Promotion, and Beyond
https://www.ncbi.nlm.nih.gov/pubmed/33830627	Epigenetic transcripts of LINC01311 and hsa-miR-146a-5p regulate neural development in a cellular model of Alzheimer‘s disease
https://www.ncbi.nlm.nih.gov/pubmed/34685737	Novel Balance Mechanism Participates in Stem Cell Therapy to Alleviate Neuropathology and Cognitive Impairment in Animal Models with Alzheimer‘s Disease
https://www.ncbi.nlm.nih.gov/pubmed/34708251	Genomics of Alzheimer‘s disease implicates the innate and adaptive immune systems
https://www.ncbi.nlm.nih.gov/pubmed/34788008	SIRT5 Represses Neurotrophic Pathways and Aβ Production in Alzheimer‘s Disease by Targeting Autophagy
https://www.ncbi.nlm.nih.gov/pubmed/34813915	Detection of molecular signatures and pathways shared by Alzheimer‘s disease and type 2 diabetes
https://www.ncbi.nlm.nih.gov/pubmed/34818016	Does Data-Independent Acquisition Data Contain Hidden Gems? A Case Study Related to Alzheimer‘s Disease
https://www.ncbi.nlm.nih.gov/pubmed/34887998	The Combination of β-Asarone and Icariin Inhibits Amyloid- β and Reverses Cognitive Deficits by Promoting Mitophagy in Models of Alzheimer‘s Disease
https://www.ncbi.nlm.nih.gov/pubmed/34073287	The Moringin/a-CD Pretreatment Induces Neuroprotection in an In Vitro Model of Alzheimer‘s Disease: A Transcriptomic Study
https://www.ncbi.nlm.nih.gov/pubmed/34074054	Ganoderic Acid A Promotes Amyloid-β Clearance (In Vitro) and Ameliorates Cognitive Deficiency in Alzheimer‘s Disease (Mouse Model) through Autophagy Induced by Activating Axl
https://www.ncbi.nlm.nih.gov/pubmed/34103899	Tetramethylpyrazine Improves Cognitive Function of Alzheimer‘s Disease Mice by Regulating SSTR4 Ubiquitination
https://www.ncbi.nlm.nih.gov/pubmed/33946285	Distinguishing Alzheimer‘s Disease Patients and Biochemical Phenotype Analysis Using a Novel Serum Profiling Platform: Potential Involvement of the VWF/ADAMTS13 Axis
https://www.ncbi.nlm.nih.gov/pubmed/33998138	TRPV1 sustains microglial metabolic reprogramming in Alzheimer‘s disease
https://www.ncbi.nlm.nih.gov/pubmed/33998543	PINK1 Activation Attenuates Impaired Neuronal-Like Differentiation and Synaptogenesis and Mitochondrial Dysfunction in Alzheimer‘s Disease Trans-Mitochondrial Cybrid Cells
https://www.ncbi.nlm.nih.gov/pubmed/33998544	The Protective Mechanism of SIRT1 in the Regulation of Mitochondrial Biogenesis and Mitochondrial Autophagy in Alzheimer‘s Disease
https://www.ncbi.nlm.nih.gov/pubmed/34046031	Myeloid Arginase 1 Insufficiency Exacerbates Amyloid-β Associated Neurodegenerative Pathways and Glial Signatures in a Mouse Model of Alzheimer‘s Disease: A Targeted Transcriptome Analysis
https://www.ncbi.nlm.nih.gov/pubmed/34238312	APOE genotype dependent molecular abnormalities in the cerebrovasculature of Alzheimer‘s disease and age-matched non-demented brains
https://www.ncbi.nlm.nih.gov/pubmed/34357520	Multifaceted Alzheimer‘s Disease: Building a Roadmap for Advancement of Novel Therapies
https://www.ncbi.nlm.nih.gov/pubmed/34386944	The PI3K/Akt signaling axis in Alzheimer‘s disease: a valuable target to stimulate or suppress?
https://www.ncbi.nlm.nih.gov/pubmed/34433343	Role of neurotoxicants in the pathogenesis of Alzheimer‘s disease: a mechanistic insight
https://www.ncbi.nlm.nih.gov/pubmed/34589742	Differentially expressed genes in Alzheimer‘s disease highlighting the roles of microglia genes including OLR1 and astrocyte gene CDK2AP1
https://www.ncbi.nlm.nih.gov/pubmed/35218870	mTOR signaling as a molecular target for the alleviation of Alzheimer‘s disease pathogenesis
https://www.ncbi.nlm.nih.gov/pubmed/35241159	The functional mechanism of bone marrow-derived mesenchymal stem cells in the treatment of animal models with Alzheimer‘s disease: crosstalk between autophagy and apoptosis
https://www.ncbi.nlm.nih.gov/pubmed/35245734	Exploring the potential role of rab5 protein in endo-lysosomal impairment in Alzheimer‘s disease
https://www.ncbi.nlm.nih.gov/pubmed/34110944	The emerging role of the sigma-1 receptor in autophagy: hand-in-hand targets for the treatment of Alzheimer‘s
https://www.ncbi.nlm.nih.gov/pubmed/34139302	Potential Repositioning of Anti-cancer EGFR Inhibitors in Alzheimer‘s Disease: Current Perspectives and Challenging Prospects
https://www.ncbi.nlm.nih.gov/pubmed/34139326	The structural simplification of lysergic acid as a natural lead for synthesizing novel anti-Alzheimer agents
https://www.ncbi.nlm.nih.gov/pubmed/34000347	Mini-review: Amyloid degradation toxicity hypothesis of Alzheimer‘s disease
https://www.ncbi.nlm.nih.gov/pubmed/34003967	Rapamycin Activates Mitophagy and Alleviates Cognitive and Synaptic Plasticity Deficits in a Mouse Model of Alzheimer‘s Disease
https://www.ncbi.nlm.nih.gov/pubmed/34635992	How an increase in the copy number of HSV-1 during latency can cause Alzheimer‘s disease: the viral and cellular dynamics according to the microcompetition model
https://www.ncbi.nlm.nih.gov/pubmed/34663454	Inefficient quality control of ribosome stalling during APP synthesis generates CAT-tailed species that precipitate hallmarks of Alzheimer‘s disease
https://www.ncbi.nlm.nih.gov/pubmed/34665401	Regulatory insights into progression of cancer and Alzheimer‘s disorder from autophagy perspective
https://www.ncbi.nlm.nih.gov/pubmed/34739938	Anthocyanin-rich blueberry extracts and anthocyanin metabolite protocatechuic acid promote autophagy-lysosomal pathway and alleviate neurons damage in in vivo and in vitro models of Alzheimer‘s disease
https://www.ncbi.nlm.nih.gov/pubmed/34743947	CAPE-pNO2 ameliorates diabetic brain injury through modulating Alzheimer‘s disease key proteins, oxidation, inflammation and autophagy via a Nrf2-dependent pathway
https://www.ncbi.nlm.nih.gov/pubmed/34766306	Novel Brain-Penetrating Single Chain Antibodies Directed Against 3RTau for the Treatment of Alzheimer‘s Disease and Related Dementias
https://www.ncbi.nlm.nih.gov/pubmed/34893682	PINK1 overexpression prevents forskolin-induced tau hyperphosphorylation and oxidative stress in a rat model of Alzheimer‘s disease
https://www.ncbi.nlm.nih.gov/pubmed/34895363	Olive oil and wine as source of multi-target agents in the prevention of Alzheimer disease
https://www.ncbi.nlm.nih.gov/pubmed/34897025	Transcriptomic signature of Alzheimer‘s disease tau seed-induced pathology
https://www.ncbi.nlm.nih.gov/pubmed/34919689	A partial reduction of Drp1 improves cognitive behavior and enhances mitophagy, autophagy and dendritic spines in a transgenic Tau mouse model of Alzheimer disease
https://www.ncbi.nlm.nih.gov/pubmed/35038057	The Role of ERK1/2 Pathway in the Pathophysiology of Alzheimer‘s Disease: An Overview and Update on New Developments
https://www.ncbi.nlm.nih.gov/pubmed/35286997	Theranostic F-SLOH mitigates Alzheimer‘s disease pathology involving TFEB and ameliorates cognitive functions in Alzheimer‘s disease models
https://www.ncbi.nlm.nih.gov/pubmed/35061945	Anti-Inflammatory Anthranilate Analogue Enhances Autophagy through mTOR and Promotes ER-Turnover through TEX264 during Alzheimer-Associated Neuroinflammation
https://www.ncbi.nlm.nih.gov/pubmed/35064868	Epigenetic regulation and autophagy modulation debilitates insulin resistance associated Alzheimer‘s disease condition in rats
https://www.ncbi.nlm.nih.gov/pubmed/35115924	TRPV1-Mediated Microglial Autophagy Attenuates Alzheimer‘s Disease-Associated Pathology and Cognitive Decline
https://www.ncbi.nlm.nih.gov/pubmed/35142986	Neuroprotective Effect of Lentivirus-Mediated FGF21 Gene Delivery in Experimental Alzheimer‘s Disease is Augmented when Concerted with Rapamycin
https://www.ncbi.nlm.nih.gov/pubmed/35164167	Medicine-Food Herbs against Alzheimer‘s Disease: A Review of Their Traditional Functional Features, Substance Basis, Clinical Practices and Mechanisms of Action
https://www.ncbi.nlm.nih.gov/pubmed/35216107	Comprehensive Review Regarding Mercury Poisoning and Its Complex Involvement in Alzheimer‘s Disease
https://www.ncbi.nlm.nih.gov/pubmed/35237768	PROTACs technology for treatment of Alzheimer‘s disease: Advances and perspectives
https://www.ncbi.nlm.nih.gov/pubmed/35408965	Mechanistic Insights into Selective Autophagy Subtypes in Alzheimer‘s Disease
https://www.ncbi.nlm.nih.gov/pubmed/35486017	[Research progress on the mechanism of acupuncture intervention on Alzheimer‘s disease]
https://www.ncbi.nlm.nih.gov/pubmed/35573689	Differential Effects of APOE Genotype on MicroRNA Cargo of Cerebrospinal Fluid Extracellular Vesicles in Females With Alzheimer‘s Disease Compared to Males
https://www.ncbi.nlm.nih.gov/pubmed/35573832	Exosomes Derived From M2 Microglia Cells Attenuates Neuronal Impairment and Mitochondrial Dysfunction in Alzheimer‘s Disease Through the PINK1/Parkin Pathway
https://www.ncbi.nlm.nih.gov/pubmed/35604830	MRTF-A-mediated protection against amyloid-β-induced neuronal injury correlates with restoring autophagy via miR-1273g-3p/mTOR axis in Alzheimer models
https://www.ncbi.nlm.nih.gov/pubmed/35625764	Autophagy Modulation in Aggresome Formation: Emerging Implications and Treatments of Alzheimer‘s Disease
https://www.ncbi.nlm.nih.gov/pubmed/35654956	Faulty autolysosome acidification in Alzheimer‘s disease mouse models induces autophagic build-up of Aβ in neurons, yielding senile plaques
https://www.ncbi.nlm.nih.gov/pubmed/35656544	Investigating the Role of Spermidine in a Model System of Alzheimer‘s Disease Using Correlative Microscopy and Super-resolution Techniques
https://www.ncbi.nlm.nih.gov/pubmed/34220439	Decreased MEF2A Expression Regulated by Its Enhancer Methylation Inhibits Autophagy and May Play an Important Role in the Progression of Alzheimer‘s Disease
https://www.ncbi.nlm.nih.gov/pubmed/34276336	The Role of Non-coding RNAs in Alzheimer‘s Disease: From Regulated Mechanism to Therapeutic Targets and Diagnostic Biomarkers
https://www.ncbi.nlm.nih.gov/pubmed/34297968	GW9508 ameliorates cognitive dysfunction via the external treatment of encephalopathy in Aβ1-42 induced mouse model of Alzheimer‘s disease
https://www.ncbi.nlm.nih.gov/pubmed/34421917	Warm, Sweetened Milk at the Twilight of Immunity - Alzheimer‘s Disease - Inflammaging, Insulin Resistance, M. paratuberculosis and Immunosenescence
https://www.ncbi.nlm.nih.gov/pubmed/34551326	Autophagy in Alzheimer‘s disease pathogenesis: Therapeutic potential and future perspectives
https://www.ncbi.nlm.nih.gov/pubmed/34551518	Neuroprotective Potential of Mung Bean ( Vigna radiata L.) Polyphenols in Alzheimer‘s Disease: A Review
https://www.ncbi.nlm.nih.gov/pubmed/34571862	The Many Faces of Post-Ischemic Tau Protein in Brain Neurodegeneration of the Alzheimer‘s Disease Type
https://www.ncbi.nlm.nih.gov/pubmed/34572312	Alzheimer‘s Disease: A Molecular View of β-Amyloid Induced Morbific Events
https://www.ncbi.nlm.nih.gov/pubmed/34725922	Non-genomic rewiring of vitamin D receptor to p53 as a key to Alzheimer‘s disease
https://www.ncbi.nlm.nih.gov/pubmed/34977433	Modulating autophagic flux via ROS-responsive targeted micelles to restore neuronal proteostasis in Alzheimer‘s disease
https://www.ncbi.nlm.nih.gov/pubmed/35024324	A nanocleaner specifically penetrates the blood brain barrier at lesions to clean toxic proteins and regulate inflammation in Alzheimer‘s disease
https://www.ncbi.nlm.nih.gov/pubmed/35027452	Discovery of a dual-action small molecule that improves neuropathological features of Alzheimer‘s disease mice
https://www.ncbi.nlm.nih.gov/pubmed/35364634	A review of autophagy mechanism of statins in the potential therapy of Alzheimer‘s disease
https://www.ncbi.nlm.nih.gov/pubmed/35364737	Dapagliflozin as an autophagic enhancer via LKB1/AMPK/SIRT1 pathway in ovariectomized/D-galactose Alzheimer‘s rat model
https://www.ncbi.nlm.nih.gov/pubmed/35366391	Exploring autophagy-related prognostic genes of Alzheimer‘s disease based on pathway crosstalk analysis
https://www.ncbi.nlm.nih.gov/pubmed/35461975	Molecular interaction of stress granules with Tau and autophagy in Alzheimer‘s disease
https://www.ncbi.nlm.nih.gov/pubmed/35463064	Electroacupuncture Attenuates Learning and Memory Impairment via PI3K/Akt Pathway in an Amyloid β 25-35-Induced Alzheimer‘s Disease Mouse Model
https://www.ncbi.nlm.nih.gov/pubmed/35050445	Ginkgolide B inactivates the NLRP3 inflammasome by promoting autophagic degradation to improve learning and memory impairment in Alzheimer‘s disease
https://www.ncbi.nlm.nih.gov/pubmed/35077762	Exploring the dual character of metformin in Alzheimer‘s disease
https://www.ncbi.nlm.nih.gov/pubmed/35585708	Are mitophagy enhancers therapeutic targets for Alzheimer‘s disease?
https://www.ncbi.nlm.nih.gov/pubmed/35607703	Mechanisms of Mitochondrial Malfunction in Alzheimer‘s Disease: New Therapeutic Hope
https://www.ncbi.nlm.nih.gov/pubmed/35609415	Activating transcription factor 6 regulates cystathionine to increase autophagy and restore memory in Alzheimer&#x27; s disease model mice
https://www.ncbi.nlm.nih.gov/pubmed/35609863	Combined induction of mTOR-dependent and mTOR-independent pathways of autophagy activation as an experimental therapy for Alzheimer‘s disease-like pathology in a mouse model
https://www.ncbi.nlm.nih.gov/pubmed/35633882	Targeting A β and p-Tau Clearance in Methamphetamine-Induced Alzheimer‘s Disease-Like Pathology: Roles of Syntaxin 17 in Autophagic Degradation in Primary Hippocampal Neurons
https://www.ncbi.nlm.nih.gov/pubmed/35660246	Signal pathways in the treatment of Alzheimer‘s disease with traditional Chinese medicine
https://www.ncbi.nlm.nih.gov/pubmed/35662922	Inhibitory Effects of Macelignan on Tau Phosphorylation and Aβ Aggregation in the Cell Model of Alzheimer‘s Disease
https://www.ncbi.nlm.nih.gov/pubmed/35683449	The Role of Human Herpesvirus 6 Infection in Alzheimer‘s Disease Pathogenicity-A Theoretical Mosaic
https://www.ncbi.nlm.nih.gov/pubmed/34958029	lncRNA MIR600HG Knockdown Alleviates Cognitive Impairment in Alzheimer‘s Disease Through NEDD4L Mediated PINK1 Degradation
https://www.ncbi.nlm.nih.gov/pubmed/35003304	Exploring the Mechanism of Panax notoginseng Saponins against Alzheimer‘s Disease by Network Pharmacology and Experimental Validation
https://www.ncbi.nlm.nih.gov/pubmed/35008592	Neurodegeneration and Astrogliosis in the Human CA1 Hippocampal Subfield Are Related to hsp90ab1 and bag3 in Alzheimer‘s Disease
https://www.ncbi.nlm.nih.gov/pubmed/35008671	Disrupting Neurons and Glial Cells Oneness in the Brain-The Possible Causal Role of Herpes Simplex Virus Type 1 (HSV-1) in Alzheimer‘s Disease
https://www.ncbi.nlm.nih.gov/pubmed/35008771	Roles and Mechanisms of the Protein Quality Control System in Alzheimer‘s Disease
https://www.ncbi.nlm.nih.gov/pubmed/35057429	Post-Ischemic Brain Neurodegeneration in the Form of Alzheimer‘s Disease Proteinopathy: Possible Therapeutic Role of Curcumin
https://www.ncbi.nlm.nih.gov/pubmed/35083662	IKKβ Alleviates Neuron Injury in Alzheimer‘s Disease via Regulating Autophagy and RIPK1-Mediated Necroptosis
https://www.ncbi.nlm.nih.gov/pubmed/35296031	Genetic and Molecular Evaluation of SQSTM1/p62 on the Neuropathologies of Alzheimer‘s Disease
https://www.ncbi.nlm.nih.gov/pubmed/35178230	Inhibiting Autophagy Pathway of PI3K/AKT/mTOR Promotes Apoptosis in SK-N-SH Cell Model of Alzheimer‘s Disease
https://www.ncbi.nlm.nih.gov/pubmed/35197821	Identification of Ferroptosis-Related Genes in Alzheimer‘s Disease Based on Bioinformatic Analysis
https://www.ncbi.nlm.nih.gov/pubmed/35198070	Enhancing autophagy maturation with CCZ1-MON1A complex alleviates neuropathology and memory defects in Alzheimer disease models
https://www.ncbi.nlm.nih.gov/pubmed/35203382	Early Cellular, Molecular, Morphological and Behavioral Changes in the Humanized Amyloid-Beta-Knock-In Mouse Model of Late-Onset Alzheimer‘s Disease
https://www.ncbi.nlm.nih.gov/pubmed/35530153	Impairment of the autophagy-lysosomal pathway in Alzheimer‘s diseases: Pathogenic mechanisms and therapeutic potential
https://www.ncbi.nlm.nih.gov/pubmed/35592696	Identification of Alzheimer‘s Disease Molecular Subtypes Based on Parallel Large-Scale Sequencing
https://www.ncbi.nlm.nih.gov/pubmed/35616423	[Progress of experimental researches on acupuncture intervention for Alzheimer‘s disease based on SAMP8 mice model]
https://www.ncbi.nlm.nih.gov/pubmed/35663567	Autophagy Impairment in App Knock-in Alzheimer‘s Model Mice
https://www.ncbi.nlm.nih.gov/pubmed/35665766	Mitophagy in Alzheimer‘s disease: Molecular defects and therapeutic approaches
https://www.ncbi.nlm.nih.gov/pubmed/35669462	A Review of ApoE4 Interference Targeting Mitophagy Molecular Pathways for Alzheimer‘s Disease
https://www.ncbi.nlm.nih.gov/pubmed/35887134	The Potential Role of miRNA-Regulated Autophagy in Alzheimer‘s Disease
https://www.ncbi.nlm.nih.gov/pubmed/35935875	Therapeutic effects of total saikosaponins from Radix bupleuri against Alzheimer‘s disease
https://www.ncbi.nlm.nih.gov/pubmed/35960407	Autophagy Balances Neuroinflammation in Alzheimer‘s Disease
https://www.ncbi.nlm.nih.gov/pubmed/35740989	Neuronal Rubicon Represses Extracellular APP/Amyloid β Deposition in Alzheimer‘s Disease
https://www.ncbi.nlm.nih.gov/pubmed/35741660	Ultrasound-Mediated Bioeffects in Senescent Mice and Alzheimer‘s Mouse Models
https://www.ncbi.nlm.nih.gov/pubmed/35983247	Melatonin Ameliorates the Progression of Alzheimer‘s Disease by Inducing TFEB Nuclear Translocation, Promoting Mitophagy, and Regulating NLRP3 Inflammasome Activity
https://www.ncbi.nlm.nih.gov/pubmed/35983893	Medicine-food herb: Angelica sinensis, a potential therapeutic hope for Alzheimer‘s disease and related complications
https://www.ncbi.nlm.nih.gov/pubmed/35984647	Therapeutic Targeting of Histone Deacetylation to Prevent Alzheimer‘s Disease
https://www.ncbi.nlm.nih.gov/pubmed/36006403	Distinct microglia alternative splicing in Alzheimer‘s disease
https://www.ncbi.nlm.nih.gov/pubmed/36009073	New Insights into the Molecular Interplay between Human Herpesviruses and Alzheimer‘s Disease-A Narrative Review
https://www.ncbi.nlm.nih.gov/pubmed/35787306	Increased CSF-decorin predicts brain pathological changes driven by Alzheimer‘s Aβ amyloidosis
https://www.ncbi.nlm.nih.gov/pubmed/35841247	Mesenchymal Stem Cells Modulate SIRT1/MiR-134/ GSK3β Signaling Pathway in a Rat Model of Alzheimer‘s Disease
https://www.ncbi.nlm.nih.gov/pubmed/35867206	Dysregulated miRNAs in Progression and Pathogenesis of Alzheimer‘s Disease
https://www.ncbi.nlm.nih.gov/pubmed/36009503	Diverse Roles of Ceramide in the Progression and Pathogenesis of Alzheimer‘s Disease
https://www.ncbi.nlm.nih.gov/pubmed/35304105	LncRNA RMRP accelerates autophagy-mediated neurons apoptosis through miR-3142/TRIB3 signaling axis in alzheimer‘s disease
https://www.ncbi.nlm.nih.gov/pubmed/35304223	Enhancing autophagy in Alzheimer‘s disease through drug repositioning
https://www.ncbi.nlm.nih.gov/pubmed/35327507	Klotho an Autophagy Stimulator as a Potential Therapeutic Target for Alzheimer‘s Disease: A Review
https://www.ncbi.nlm.nih.gov/pubmed/35209007	Amyloidosis in Alzheimer‘s Disease: Pathogeny, Etiology, and Related Therapeutic Directions
https://www.ncbi.nlm.nih.gov/pubmed/35233562	The regulation of neuronal autophagy and cell survival by MCL1 in Alzheimer‘s disease
https://www.ncbi.nlm.nih.gov/pubmed/35453527	Type 2 Diabetes Mellitus as a Risk Factor for Alzheimer‘s Disease: Review and Meta-Analysis
https://www.ncbi.nlm.nih.gov/pubmed/35535875	Emerging blood exosome-based biomarkers for preclinical and clinical Alzheimer‘s disease: a meta-analysis and systematic review
https://www.ncbi.nlm.nih.gov/pubmed/35540246	Current progress, challenges and future prospects of diagnostic and therapeutic interventions in Alzheimer‘s disease
https://www.ncbi.nlm.nih.gov/pubmed/35645767	A Diagnostic Model for Alzheimer‘s Disease Based on Blood Levels of Autophagy-Related Genes
https://www.ncbi.nlm.nih.gov/pubmed/35916724	Selective disruption of Drp1-independent mitophagy and mitolysosome trafficking by an Alzheimer‘s disease relevant tau modification in a novel Caenorhabditis elegans model
https://www.ncbi.nlm.nih.gov/pubmed/35918778	Targeting microglial autophagic degradation of the NLRP3 inflammasome for identification of thonningianin A in Alzheimer‘s disease
https://www.ncbi.nlm.nih.gov/pubmed/35723876	Autophagy and Herpesvirus: A collaboration Contributing to Alzheimer‘s Disease
https://www.ncbi.nlm.nih.gov/pubmed/35771092	Intranasal Delivery of BACE1 siRNA and Rapamycin by Dual Targets Modified Nanoparticles for Alzheimer‘s Disease Therapy
https://www.ncbi.nlm.nih.gov/pubmed/35774499	Ontology Specific Alternative Splicing Changes in Alzheimer‘s Disease
https://www.ncbi.nlm.nih.gov/pubmed/35847498	Celastrol enhances transcription factor EB (TFEB)-mediated autophagy and mitigates Tau pathology: Implications for Alzheimer‘s disease therapy
https://www.ncbi.nlm.nih.gov/pubmed/35847516	Pharmacological modulation of autophagy for Alzheimer‘s disease therapy: Opportunities and obstacles
https://www.ncbi.nlm.nih.gov/pubmed/35847683	Patient-Derived Fibroblasts With Presenilin-1 Mutations, That Model Aspects of Alzheimer‘s Disease Pathology, Constitute a Potential Object for Early Diagnosis
https://www.ncbi.nlm.nih.gov/pubmed/36046763	Toll-Like Receptor 4: A Promising Therapeutic Target for Alzheimer‘s Disease
https://www.ncbi.nlm.nih.gov/pubmed/36090249	Neuronal cell death mechanisms in Alzheimer‘s disease: An insight
https://www.ncbi.nlm.nih.gov/pubmed/36091589	Vitis vinifera L. Flavones Regulate Hippocampal Neurons via Autophagy in APP/PS1 Alzheimer Model Mice
https://www.ncbi.nlm.nih.gov/pubmed/36092803	Levetiracetam alleviates cognitive decline in Alzheimer‘s disease animal model by ameliorating the dysfunction of the neuronal network
https://www.ncbi.nlm.nih.gov/pubmed/36117625	The neuroprotective effects of glucagon-like peptide 1 in Alzheimer‘s and Parkinson‘s disease: An in-depth review
https://www.ncbi.nlm.nih.gov/pubmed/36164880	[Mechanism of Atractylodes macrocephala against Alzheimer‘s disease via regulating lysophagy based on LKB1-AMPK-TFEB pathway]
https://www.ncbi.nlm.nih.gov/pubmed/36169224	Therapeutic approaches of nutraceuticals in the prevention of Alzheimer‘s disease
https://www.ncbi.nlm.nih.gov/pubmed/36189972	COOH-terminal fragment of APP interacts with p62, forms an aggregate, and induces autophagic degradation in Alzheimer‘s cell model
https://www.ncbi.nlm.nih.gov/pubmed/36262887	Machine learning models identify ferroptosis-related genes as potential diagnostic biomarkers for Alzheimer‘s disease
https://www.ncbi.nlm.nih.gov/pubmed/36361662	Pathological Nuclear Hallmarks in Dentate Granule Cells of Alzheimer‘s Patients: A Biphasic Regulation of Neurogenesis
https://www.ncbi.nlm.nih.gov/pubmed/36384809	Multi-platform proteomic analysis of Alzheimer‘s disease cerebrospinal fluid and plasma reveals network biomarkers associated with proteostasis and the matrisome
https://www.ncbi.nlm.nih.gov/pubmed/36386192	Biological and therapeutic role of LSD1 in Alzheimer‘s diseases
https://www.ncbi.nlm.nih.gov/pubmed/36387280	Bromo-protopine, a novel protopine derivative, alleviates tau pathology by activating chaperone-mediated autophagy for Alzheimer‘s disease therapy
https://www.ncbi.nlm.nih.gov/pubmed/36435362	Multiple roles of fucoxanthin and astaxanthin against Alzheimer‘s disease: Their pharmacological potential and therapeutic insights
https://www.ncbi.nlm.nih.gov/pubmed/35710783	Amyloid-β impairs mitochondrial dynamics and autophagy in Alzheimer‘s disease experimental models
https://www.ncbi.nlm.nih.gov/pubmed/35804462	Phosphodiesterase 5 inhibitor mirodenafil ameliorates Alzheimer-like pathology and symptoms by multimodal actions
https://www.ncbi.nlm.nih.gov/pubmed/35883623	Modulation of MAPK- and PI3/AKT-Dependent Autophagy Signaling by Stavudine (D4T) in PBMC of Alzheimer‘s Disease Patients
https://www.ncbi.nlm.nih.gov/pubmed/35929260	Transferrin decorated-nanostructured lipid carriers (NLCs) are a promising delivery system for rapamycin in Alzheimer‘s disease: An in vivo study
https://www.ncbi.nlm.nih.gov/pubmed/35980072	Energy Crisis Links to Autophagy and Ferroptosis in Alzheimer‘s Disease: Current Evidence and Future Avenues
https://www.ncbi.nlm.nih.gov/pubmed/36075597	[Effect of moxibustion on autophagy in mice with Alzheimer‘s disease based on mTOR/p70S6K signaling pathway]
https://www.ncbi.nlm.nih.gov/pubmed/36076944	Dysfunctional Glucose Metabolism in Alzheimer‘s Disease Onset and Potential Pharmacological Interventions
https://www.ncbi.nlm.nih.gov/pubmed/36078067	A Combination Therapy of Urolithin A+EGCG Has Stronger Protective Effects than Single Drug Urolithin A in a Humanized Amyloid Beta Knockin Mice for Late-Onset Alzheimer‘s Disease
https://www.ncbi.nlm.nih.gov/pubmed/36153580	APOE in the bullseye of neurodegenerative diseases: impact of the APOE genotype in Alzheimer‘s disease pathology and brain diseases
https://www.ncbi.nlm.nih.gov/pubmed/36325189	The emerging role of autophagy and mitophagy in tauopathies: From pathogenesis to translational implications in Alzheimer‘s disease
https://www.ncbi.nlm.nih.gov/pubmed/36372296	Focus on Alzheimer‘s Disease: The Role of Fibroblast Growth Factor 21 and Autophagy
https://www.ncbi.nlm.nih.gov/pubmed/36571343	Converging links between adult-onset neurodegenerative Alzheimer‘s disease and early life neurodegenerative neuronal ceroid lipofuscinosis?
https://www.ncbi.nlm.nih.gov/pubmed/36622562	GTP energy dependence of endocytosis and autophagy in the aging brain and Alzheimer‘s disease
https://www.ncbi.nlm.nih.gov/pubmed/36642915	Impaired autophagy in amyloid-beta pathology: A traditional review of recent Alzheimer‘s research
https://www.ncbi.nlm.nih.gov/pubmed/36683508	From Association to Intervention: The Alzheimer‘s Disease-Associated Processes and Targets (ADAPT) Ontology
https://www.ncbi.nlm.nih.gov/pubmed/36704351	Multi-omics analysis revealed the role of CCT2 in the induction of autophagy in Alzheimer‘s disease
https://www.ncbi.nlm.nih.gov/pubmed/36704504	Microglial autophagy in Alzheimer‘s disease and Parkinson‘s disease
https://www.ncbi.nlm.nih.gov/pubmed/36727410	Rapamycin and Alzheimer disease: a hypothesis for the effective use of rapamycin for treatment of neurodegenerative disease
https://www.ncbi.nlm.nih.gov/pubmed/36728929	Selenium-enriched foods and their ingredients: As intervention for the vicious cycle between autophagy and overloaded stress responses in Alzheimer‘s disease
https://www.ncbi.nlm.nih.gov/pubmed/36729287	Immortalized Alzheimer‘s Disease Astrocytes: Characterization of Their Proteolytic Systems
https://www.ncbi.nlm.nih.gov/pubmed/36732771	TNEA therapy promotes the autophagic degradation of NLRP3 inflammasome in a transgenic mouse model of Alzheimer‘s disease via TFEB/TFE3 activation
https://www.ncbi.nlm.nih.gov/pubmed/36755969	AVE 0991 Suppresses Astrocyte-Mediated Neuroinflammation of Alzheimer‘s Disease by Enhancing Autophagy
https://www.ncbi.nlm.nih.gov/pubmed/35727933	[A new paradigm for the development of neurodegenerative diseases on the example of Alzheimer‘s disease and Parkinson‘s disease]
https://www.ncbi.nlm.nih.gov/pubmed/35754279	Endosomal-Lysosomal and Autophagy Pathway in Alzheimer‘s Disease: A Systematic Review and Meta-Analysis
https://www.ncbi.nlm.nih.gov/pubmed/35754707	Eucommia ulmoides Olive Male Flower Extracts Ameliorate Alzheimer‘s Disease-Like Pathology in Zebrafish via Regulating Autophagy, Acetylcholinesterase, and the Dopamine Transporter
https://www.ncbi.nlm.nih.gov/pubmed/35780157	Spermidine reduces neuroinflammation and soluble amyloid beta in an Alzheimer‘s disease mouse model
https://www.ncbi.nlm.nih.gov/pubmed/35799509	The neuroprotective effects of oxygen therapy in Alzheimer‘s disease: a narrative review
https://www.ncbi.nlm.nih.gov/pubmed/36809694	Hederagenin improves Alzheimer‘s disease through PPAR伪/TFEB-mediated autophagy
https://www.ncbi.nlm.nih.gov/pubmed/36901549	Increased Expression of Autophagy-Related Genes in Alzheimer‘s Disease-Type 2 Diabetes Mellitus Comorbidity Models in Cells
https://www.ncbi.nlm.nih.gov/pubmed/36901783	Molecular Mechanisms of the Protective Effects of Olive Leaf Polyphenols against Alzheimer‘s Disease
https://www.ncbi.nlm.nih.gov/pubmed/36903771	The Effect of a Novel Mica Nanoparticle, STB-MP, on an Alzheimer‘s Disease Patient-Induced PSC-Derived Cortical Brain Organoid Model
https://www.ncbi.nlm.nih.gov/pubmed/35875669	Mitophagy: An Emergence of New Player in Alzheimer‘s Disease
https://www.ncbi.nlm.nih.gov/pubmed/35875800	Hub Genes, Diagnostic Model, and Predicted Drugs Related to Iron Metabolism in Alzheimer‘s Disease
https://www.ncbi.nlm.nih.gov/pubmed/35947489	Autolysosomal acidification failure as a primary driver of Alzheimer disease pathogenesis
https://www.ncbi.nlm.nih.gov/pubmed/36031168	TFEB in Alzheimer‘s disease: From molecular mechanisms to therapeutic implications
https://www.ncbi.nlm.nih.gov/pubmed/36052130	Combined targeting of pathways regulating synaptic formation and autophagy attenuates Alzheimer‘s disease pathology in mice
https://www.ncbi.nlm.nih.gov/pubmed/36172481	The role of PKC/PKR in aging, Alzheimer‘s disease, and perioperative neurocognitive disorders
https://www.ncbi.nlm.nih.gov/pubmed/36195161	Tanshinone IIA loaded chitosan nanoparticles decrease toxicity of β-amyloid peptide in a Caenorhabditis elegans model of Alzheimer‘s disease
https://www.ncbi.nlm.nih.gov/pubmed/36243357	Role of Nrf2 in aging, Alzheimer‘s and other neurodegenerative diseases
https://www.ncbi.nlm.nih.gov/pubmed/36248429	Effects on Autophagy of Moxibustion at Governor Vessel Acupoints in APP/PS1double-Transgenic Alzheimer‘s Disease Mice through the lncRNA Six3os1/miR-511-3p/AKT3 Molecular Axis
https://www.ncbi.nlm.nih.gov/pubmed/36291224	Statins Use in Alzheimer Disease: Bane or Boon from Frantic Search and Narrative Review
https://www.ncbi.nlm.nih.gov/pubmed/36389068	Sex-specific transcriptional rewiring in the brain of Alzheimer‘s disease patients
https://www.ncbi.nlm.nih.gov/pubmed/36571218	[Effects of electroacupuncture on the expression of β-amyloid and autophagy-related proteins in hippocampal cells of mice with Alzheimer‘s disease]
https://www.ncbi.nlm.nih.gov/pubmed/36587923	KDM1A-mediated upregulation of METTL3 ameliorates Alzheimer‘s disease via enhancing autophagic clearance of p-Tau through m6A-dependent regulation of STUB1
https://www.ncbi.nlm.nih.gov/pubmed/36618946	Trilateral association of autophagy, mTOR and Alzheimer‘s disease: Potential pathway in the development for Alzheimer‘s disease therapy
https://www.ncbi.nlm.nih.gov/pubmed/36641613	Programmed Death of Microglia in Alzheimer‘s Disease: Autophagy, Ferroptosis, and Pyroptosis
https://www.ncbi.nlm.nih.gov/pubmed/36671568	Type 2 Diabetes and Alzheimer‘s Disease: The Emerging Role of Cellular Lipotoxicity
https://www.ncbi.nlm.nih.gov/pubmed/36672126	The Neuroprotective Effects and Therapeutic Potential of the Chalcone Cardamonin for Alzheimer‘s Disease
https://www.ncbi.nlm.nih.gov/pubmed/36206930	Altered glucose metabolism in Alzheimer‘s disease: Role of mitochondrial dysfunction and oxidative stress
https://www.ncbi.nlm.nih.gov/pubmed/36232612	Medicinal Herbs and Their Derived Ingredients Protect against Cognitive Decline in In Vivo Models of Alzheimer‘s Disease
https://www.ncbi.nlm.nih.gov/pubmed/36804486	Neuroprotective effects of methylene blue in streptozotocin-induced model of Alzheimer‘s disease
https://www.ncbi.nlm.nih.gov/pubmed/36262883	Interaction between autophagy and the NLRP3 inflammasome in Alzheimer‘s and Parkinson‘s disease
https://www.ncbi.nlm.nih.gov/pubmed/36283035	Alzheimer‘s Disease Prevention through Natural Compounds: Cell-Free , In Vitro, and In Vivo Dissection of Hop ( Humulus lupulus L.) Multitarget Activity
https://www.ncbi.nlm.nih.gov/pubmed/36434727	Upregulation of Ca2+-binding proteins contributes to VTA dopamine neuron survival in the early phases of Alzheimer‘s disease in Tg2576 mice
https://www.ncbi.nlm.nih.gov/pubmed/36552756	PICALM and Alzheimer‘s Disease: An Update and Perspectives
https://www.ncbi.nlm.nih.gov/pubmed/36576642	Urolithin A reduces amyloid-beta load and improves cognitive deficits uncorrelated with plaque burden in a mouse model of Alzheimer‘s disease
https://www.ncbi.nlm.nih.gov/pubmed/36627208	A Gating Mutation in Ryanodine Receptor Type 2 Rescues Phenotypes of Alzheimer‘s Disease Mouse Models by Upregulating Neuronal Autophagy
https://www.ncbi.nlm.nih.gov/pubmed/36648280	Methods to Study Mitochondria: Techniques Used to Study the Effects of Age-Related Diseases Including Alzheimer‘s
https://www.ncbi.nlm.nih.gov/pubmed/36688823	Deficiency of IKKβ in neurons ameliorates Alzheimer‘s disease pathology in APP- and tau-transgenic mice
https://www.ncbi.nlm.nih.gov/pubmed/36766721	Unraveling Presenilin 2 Functions in a Knockout Zebrafish Line to Shed Light into Alzheimer‘s Disease Pathogenesis
https://www.ncbi.nlm.nih.gov/pubmed/36865313	Cell-type-specific regulation of APOE levels in human neurons by the Alzheimer‘s disease risk gene SORL1
https://www.ncbi.nlm.nih.gov/pubmed/36889111	Magnolol improves Alzheimer‘s disease-like pathologies and cognitive decline by promoting autophagy through activation of the AMPK/mTOR/ULK1 pathway
https://www.ncbi.nlm.nih.gov/pubmed/36460123	A micronutrient mixture with collagen peptides, probiotics, cannabidiol, and diet may reduce aging, and development and progression of age-related alzheimer‘s disease, and improve its treatment
https://www.ncbi.nlm.nih.gov/pubmed/36494193	Beyond the classical amyloid hypothesis in Alzheimer‘s disease: Molecular insights into current concepts of pathogenesis, therapeutic targets, and study models
https://www.ncbi.nlm.nih.gov/pubmed/36565127	Inhibition of mGluR5/PI3K-AKT Pathway Alleviates Alzheimer‘s Disease-Like Pathology Through the Activation of Autophagy in 5XFAD Mice
https://www.ncbi.nlm.nih.gov/pubmed/36610160	The protective effects of Esculentoside A through AMPK in the triple transgenic mouse model of Alzheimer‘s disease
https://www.ncbi.nlm.nih.gov/pubmed/36719634	Alterations of ATG4A and LC3B in neurons derived from Alzheimer‘s disease patients
https://www.ncbi.nlm.nih.gov/pubmed/36769340	Oxidative Stress and Aging as Risk Factors for Alzheimer‘s Disease and Parkinson‘s Disease: The Role of the Antioxidant Melatonin
https://www.ncbi.nlm.nih.gov/pubmed/36802053	Mechanistic and therapeutic role of NLRP3 inflammasome in the pathogenesis of Alzheimer‘s disease
https://www.ncbi.nlm.nih.gov/pubmed/36870538	Modifying Dietary Protein Impacts mTOR Signaling and Brain Deposition of Amyloid β in a Knock-In Mouse Model of Alzheimer Disease
https://www.ncbi.nlm.nih.gov/pubmed/36871845	Mitochondrial mechanisms in Alzheimer‘s disease: Quest for therapeutics
