# Supplementary material for: Astrocyte autophagy-pyroptosis crosstalk in Alzheimer’s: insights from knowledge graphs
Source: BMC Neurol. 2026 Mar 28;26:305. doi: 10.1186/s12883-026-04793-w (PMC13151352; doi:10.1186/s12883-026-04793-w)
Supplement: Supplementary file 1 — Supplementary Material 1. [file 12883_2026_4793_MOESM1_ESM.zip › 12883_2026_4793_MOESM1_ESM/SI Table 2.xlsx]

## Sheet: AD-autophagy (1)
SI Table 2. The 12 articles concerning the interplay between astrocyte autophagy and pyroptosis in AD retrieved from AdDKG.
PMID	Type	Title
https://www.ncbi.nlm.nih.gov/pubmed/24330807	Original article	Involvement of interleukin-1β in the autophagic process of microglia: relevance to Alzheimer's disease
https://www.ncbi.nlm.nih.gov/pubmed/26452999	Original article	Thrombospondin-1 prevents amyloid beta-mediated synaptic pathology in Alzheimer's disease
https://www.ncbi.nlm.nih.gov/pubmed/25596147	Original article	Wogonin increases β-amyloid clearance and inhibits tau phosphorylation via inhibition of mammalian target of rapamycin: potential drug to treat Alzheimer's disease
https://www.ncbi.nlm.nih.gov/pubmed/26235241	Original article	Glial alterations from early to late stages in a model of Alzheimer's disease: Evidence of autophagy involvement in Aβ internalization
https://www.ncbi.nlm.nih.gov/pubmed/32985163	Review	[Progress on loss-of-function hypothesis of presenilin-1 mutations in Alzheimer diseases]
https://www.ncbi.nlm.nih.gov/pubmed/34433343	Review	Role of neurotoxicants in the pathogenesis of Alzheimer's disease: a mechanistic insight
https://www.ncbi.nlm.nih.gov/pubmed/34139302	Review	Potential Repositioning of Anti-cancer EGFR Inhibitors in Alzheimer's Disease: Current Perspectives and Challenging Prospects
https://www.ncbi.nlm.nih.gov/pubmed/35008592	Original article	Neurodegeneration and Astrogliosis in the Human CA1 Hippocampal Subfield Are Related to hsp90ab1 and bag3 in Alzheimer's Disease
https://www.ncbi.nlm.nih.gov/pubmed/35008671	Review	Disrupting Neurons and Glial Cells Oneness in the Brain-The Possible Causal Role of Herpes Simplex Virus Type 1 (HSV-1) in Alzheimer's Disease
https://www.ncbi.nlm.nih.gov/pubmed/36729287	Original article	Immortalized Alzheimer's Disease Astrocytes: Characterization of Their Proteolytic Systems
https://www.ncbi.nlm.nih.gov/pubmed/36755969	Original article	AVE 0991 Suppresses Astrocyte-Mediated Neuroinflammation of Alzheimer's Disease by Enhancing Autophagy
https://www.ncbi.nlm.nih.gov/pubmed/35780157	Original article	Spermidine reduces neuroinflammation and soluble amyloid beta in an Alzheimer's disease mouse model
